# Supplementary material for: Bayesian Model Search for Nonstationary Periodic Time Series
Source: J Am Stat Assoc. 2019 Jul 9;115(531):1320–35. doi: 10.1080/01621459.2019.1623043 (PMC7984273; doi:10.1080/01621459.2019.1623043)
Supplement: Supplemental Material [file UASA_A_1623043_SM4900.zip]

Archive with 26 entries (20 files):
- Supplemental_Material/
- Supplemental_Material/.DS_Store
- __MACOSX/
- __MACOSX/Supplemental_Material/
- __MACOSX/Supplemental_Material/._.DS_Store
- Supplemental_Material/AutoNOM/
- Supplemental_Material/AutoNOM/illustrative_example.jl
- __MACOSX/Supplemental_Material/AutoNOM/
- __MACOSX/Supplemental_Material/AutoNOM/._illustrative_example.jl
- Supplemental_Material/AutoNOM/.DS_Store
- __MACOSX/Supplemental_Material/AutoNOM/._.DS_Store
- Supplemental_Material/AutoNOM/functions_stationary_model.jl
- __MACOSX/Supplemental_Material/AutoNOM/._functions_stationary_model.jl
- Supplemental_Material/AutoNOM/README.txt
- __MACOSX/Supplemental_Material/AutoNOM/._README.txt
- Supplemental_Material/AutoNOM/functions_non_stationary_model.jl
- __MACOSX/Supplemental_Material/AutoNOM/._functions_non_stationary_model.jl
- Supplemental_Material/Supplemental_Material.pdf
- __MACOSX/Supplemental_Material/._Supplemental_Material.pdf
- Supplemental_Material/README.txt
- __MACOSX/Supplemental_Material/._README.txt
- Supplemental_Material/Data/
- Supplemental_Material/Data/rats_c.csv
- Supplemental_Material/Data/rats_b.csv
- Supplemental_Material/Data/rats_a.csv
- Supplemental_Material/Data/temperature.csv
