# Supplementary material for: Bayesian Model Search for Nonstationary Periodic Time Series
Source: J Am Stat Assoc. 2019 Jul 9;115(531):1320–35. doi: 10.1080/01621459.2019.1623043 (PMC7984273; doi:10.1080/01621459.2019.1623043)
Supplement: Supplemental Material [file UASA_A_1623043_SM4900.zip › Supplemental_Material/AutoNOM/README.txt]

=============================================================================


     * AutoNOM (Automatic Nonstationary Oscillatory Modelling) *


          A Julia software based on the manuscript:

 "Bayesian Model Search for Nonstationary Periodic Time Series" 
                (2019), *** et al.

==============================================================================


This software package includes Julia scripts to model nonstationary
periodic time series. The methods implement reversible-jump MCMC
algorithms as described in the paper of *** et al. (2019). 


========================================================================
Summary of AutoNOM package contents:
========================================================================


* Main inference script:

 illustrative_example.jl


* Functions and utilities: 

 functions_stationary_model.jl
 functions_non_stationary_model.jl


========================================================================
Setup and Usage Examples
========================================================================


To use AutoNOM in illustrative_example.jl you must first add 
add the directory that contains functions_stationary_model.jl
and functions_stationary_model.jl to path. The example is based
on the Illustrative Example of Section 5.1 in the manuscript. 


Permission is granted for anyone to copy, use, or modify these
programs for purposes of research or education.  As the programs were written 
for research purposes only, they have not been tested to the 
degree that would be advisable in any important application.  
All use of these programs is entirely at the user's own risk.
	
