# Supplementary material for: Bayesian Model Search for Nonstationary Periodic Time Series
Source: J Am Stat Assoc. 2019 Jul 9;115(531):1320–35. doi: 10.1080/01621459.2019.1623043 (PMC7984273; doi:10.1080/01621459.2019.1623043)
Supplement: Supplemental Material [file UASA_A_1623043_SM4900.zip › Supplemental_Material/AutoNOM/functions_non_stationary_model.jl]

# Function: log_posterior_β
function log_posterior_β(β, ω, a, b, σ, σ_β)

  X = get_X(ω, a, b)
  y_sub = y[a:b]
  f = ((-sum((y_sub - X*β).^2)/(2*(σ^2))) - ((β'*β)/(2*(σ_β^2))))[1]

  return f
end

# Function: negative log_posterior_β + auxiliary for optim
function neg_log_posterior_β(β, ω, a, b, σ, σ_β)
  X = get_X(ω, a, b)
  y_sub = y[a:b]
  f = ((-sum((y_sub - X*β).^2)/(2*(σ^2))) - ((β'*β)/(2*(σ_β^2))))[1]

  return -f
end
function neg_f_log_posterior_β(β)
  neg_log_posterior_β(β, ω, a, b, σ, σ_β)
end

# Function: negative gradient log_posterior_β + auxiliary for optim
function neg_grad_log_posterior_β(β, ω, a, b, σ, σ_β)

  p = length(β)
  g = zeros(p)
  X = get_X(ω, a, b)
  y_sub = y[a:b]

  for i in 1:p
    g[i] = sum((y_sub - X*β).*X[:, i])/(σ^2) - (β[i]/(σ_β^2))
  end

  return -g
end
function neg_g_log_posterior_β!(storage, β)
  storage[:] = neg_grad_log_posterior_β(β, ω, a, b, σ, σ_β)
end

# Function: negative Hessian log_posterior_β + auxiliary for optim
function neg_hess_log_posterior_β(β, ω, a, b, σ, σ_β)

  p = length(β)
  h = zeros(p, p)
  X = get_X(ω, a, b)

  for i in 1:p
    h[i, i] = -sum(X[:, i].^2)/(σ^2) - (1/(σ_β^2))
  end

  return -h
end
function neg_h_log_posterior_β!(storage, β)
  storage[:, :] =  neg_hess_log_posterior_β(β, ω, a, b, σ, σ_β)
end

# Function: log_likelihood within segement
function log_likelihood_segment(β, ω, a, b, σ)

  X_sub = get_X(ω, a, b)
  y_sub = y[a:b]
  n_sub = length(y_sub)

  out = (-n_sub/2)*log((2π*(σ^2))) -
        (sum((y_sub - X_sub*β).^2))/(2*(σ^2))

  return out
end

# Function: log_likelihood within segment auxiliary
function log_likelihood_segment_aux(y_sub, β, ω, a, b, σ)

  X_sub = get_X(ω, a, b)
  n_sub = length(y_sub)

  out = (-n_sub/2)*log((2π*(σ^2))) -
        (sum((y_sub - X_sub*β).^2))/(2*(σ^2))

  return out
end

# Function: check whether is possible to perform a birth move.
#           i.e. it checks whether the support of s, constrained by ψ_NS is > 0.
function is_birth_possible(s_current, n_CP_current)

    support_s = Array(Vector{Float64}, n_CP_current + 1)
    for k in 1:(n_CP_current + 1)
      support_s[k] = [s_current[k]+ψ_NS, s_current[k+1]-ψ_NS]
    end
    length_support = get_support_s(support_s)

    if (length_support == 0.0) return false end
    return true
end

# Function: get the support of s given the constraint imposed by ϕ.
function get_support_s(support_s)
  out = 0.0
  for i in 1:length(support_s)
    if ((support_s[i][2] - support_s[i][1])>=0)
      aux = support_s[i][2] - support_s[i][1]
    else
      aux = 0.0
    end
    out += aux
  end
  return out
end


# Function: get signal estimate
function get_estimated_signal(y, s, β, ω, n_freq)

  n = length(y)
  s_floor = floor(Int64, s)
  s_aux = vcat(1, s_floor, n)

  y_fit = []

  for k in 1:(length(s) + 1)
    a = s_aux[k]
    if (k == (length(s) + 1))
      y_sub = y[s_aux[k]:(s_aux[k+1])]
      b = s_aux[k+1]
    else
      y_sub = y[s_aux[k]:(s_aux[k+1]-1)]
      b = s_aux[k+1]-1
    end

    n_sub = length(y_sub)
    ω_sub = ω[k, 1:n_freq[k]]
    X_sub = get_X(ω_sub, a, b)
    β_sub = β[k, 1:(2*n_freq[k]+2)]
    y_fit_sub = X_sub*β_sub
    y_fit = vcat(y_fit, y_fit_sub)
  end

  return y_fit
end

# Function: for starting values. get maximum value of b for evaluating Binomial(a, i),
#           for i = 1, ...b.
function get_max_b(a, b)
  b_max = 1
  try
    for i in 1:b
      binomial(a, i)
      b_max += 1
    end
    return (b_max - 1)
  catch
    return (b_max - 1)
  end
end

# Function: for starting values. findpeaks of a 1D array, sorted in decreasing order (of power)
function findpeaks(A, n_peaks)

  maximums = Tuple{Float64, Int}[]
  n = length(A)

  if (A[1] > A[2])
    push!(maximums, (A[1], 1))
  end

  if (A[n] > A[n-1])
    push!(maximums, (A[n], n))
  end

  for j in 2:(n-1)
    if (A[j-1] < A[j] && A[j+1] < A[j])
      push!(maximums, (A[j], j))
    end
  end

  maximums = sort(maximums, by = x->x[1], rev = true)[1:min(n_peaks, length(maximums))]

  return maximums
end
# Function: for starting values. get p_value for Fisher test, for the largest periodogram ordinate
# if it is not possible to evaluate binom(a, b) it will return (-1).
function get_p_value_freq(x, a::Int64, b::Int64)
  out = 0.0
  for i in 1:b
    out += ((-1)^(i-1))*binomial(a, i)*((1-i*x)^(a-1))
  end
  return out
end

# Function: for starting values. get_significant ω, by testing w.r.t to true distribution (Fisher test)
# using smoothed periodogram.
function find_significant_ω(y, n_freq_max)

  ω = []
  n = length(y)
  y_demean = y - mean(y)

  n = length(y_demean)
  period = periodogram(y_demean)

  I = period.power[2:(end-1)]
  freq = period.freq[2:(end-1)]

  freq_test = freq[[x[2] for x in findpeaks(I, n_freq_max)]]
  I_test = [x[1] for x in findpeaks(I, n_freq_max)]
  a = floor(Int64, (n-1)/2)

  for i in 1:length(I_test)

    g_test = I_test[i]/sum(I)
    b = floor(Int64, 1/g_test)
    b_max = get_max_b(a, b)
    x = copy(g_test)
    p_val = get_p_value_freq(x, a, b_max)

    if (p_val <= 5e-2 && p_val >= 0)
      push!(ω, freq_test[i])
    end

  end

  return ω
end


# Functon: non-stationary model, within step.
function within_move_non_stationary(t, n_CP_sample, β_sample, β_mean_sample, ω_sample,
                          σ_sample, s_sample, n_freq_sample, log_likelik_sample)

  global y = data
  global n = length(data)


  n_CP_current = n_CP_sample[t-1]
  β_seg = β_sample[:, :, t-1]
  β_mean_seg = β_mean_sample[:, :, t-1]
  ω_seg = ω_sample[:, :, t-1]
  σ_seg = σ_sample[1:(n_CP_current + 1), t-1]
  s = s_sample[1:n_CP_current, t-1]
  n_freq_seg = n_freq_sample[1:(n_CP_current +1), t-1]
  log_likelik_seg = log_likelik_sample[1:(n_CP_current +1), t-1]

  s_current = vcat(1, s, n)

  # ------ Proposing s from mixture of q_1 and q_2

  U = rand()
  # q_1 w.p δ_s_mixing
  if ( U <= δ_s_mixing)

      aux = -1
      while (aux < 0 )
          global index_s = sample(1:n_CP_current)
          aux = (s_current[index_s+2] - ψ_NS - (s_current[index_s] + ψ_NS))
      end

      s_select = s_current[index_s+1]
      n1 = floor(Int64, s_current[index_s+1]) - floor(Int64, s_current[index_s])
      n2 = floor(Int64, s_current[index_s+2]) - floor(Int64, s_current[index_s+1])
      s_star = rand(Uniform(s_current[index_s] + ψ_NS, s_current[index_s+2] - ψ_NS))

  # q_2 w.p (1 - δ_s_mixing)
  else

      global index_s = sample(1:n_CP_current)
      s_select = s_current[index_s+1]
      n1 = floor(Int64, s_current[index_s+1]) - floor(Int64, s_current[index_s])
      n2 = floor(Int64, s_current[index_s+2]) - floor(Int64, s_current[index_s+1])

    if ((n1 > ψ_NS) && (n2 > ψ_NS))
      s_star = rand(Normal(s_select, σ_RW_s), 1)[1]
    elseif ((n1 == ψ_NS) && (n2 > ψ_NS))
      s_star = rand(Normal(s_select, σ_RW_s), 1)[1]
    elseif ((n1 > ψ_NS) && (n2 == ψ_NS))
      s_star = rand(Normal(s_select, σ_RW_s), 1)[1]
    else
      s_star = s_select
    end

  end

  s_proposed = float(copy(s_current))
  s_proposed[index_s+1] = s_star


  ω_current_1 = ω_seg[index_s, 1:n_freq_seg[index_s]]
  ω_current_2 = ω_seg[index_s+1, 1:n_freq_seg[index_s+1]]
  β_current_1 = β_seg[index_s, 1:(2*n_freq_seg[index_s]+2)]
  β_current_2 = β_seg[index_s+1, 1:(2*n_freq_seg[index_s+1]+2)]

  σ_current_1 = σ_seg[index_s]
  σ_current_2 = σ_seg[index_s+1]

  log_likelik_1_current = log_likelik_seg[index_s]
  log_likelik_2_current = log_likelik_seg[index_s + 1]


  # Proposed omega are the same as the previous partitions
  ω_star_1 = copy(ω_current_1)
  n_freq_prop_1 = length(ω_star_1)
  ω_star_2 = copy(ω_current_2)
  n_freq_prop_2 = length(ω_star_2)

  # res_var_proposed_1 = sum((y_star_1 - X_aux*β_proposed_1).^2)

  # --- Proposing beta for new partition 1
  global a = floor(Int64, s_proposed[index_s])
  global b = floor(Int64, s_proposed[index_s + 1]) - 1
  global ω = ω_star_1
  global σ = σ_current_1
  β_mean_1 = optimize(neg_f_log_posterior_β, neg_g_log_posterior_β!,  neg_h_log_posterior_β!,
                    β_current_1, BFGS()).minimizer
  β_var_1 = inv(neg_hess_log_posterior_β(β_mean_1, ω, a, b, σ, σ_β))
  β_proposed_1 = rand(MvNormal(β_mean_1, β_var_1), 1)

  # Necessary for storing the Β means.
  y_star_1 = y[a:b]
  log_likelik_1_proposed = log_likelihood_segment(β_proposed_1, ω_star_1, a, b, σ)

  # --- Proposing beta for new partition 2
  global a = floor(Int64, s_proposed[index_s + 1])
  if (s_proposed[index_s + 2] == n)
    global b = floor(Int64, s_proposed[index_s + 2])
  else
    global b = floor(Int64, s_proposed[index_s + 2]) - 1
  end
  global ω = ω_star_2
  global σ = σ_current_2

  β_mean_2 = optimize(neg_f_log_posterior_β, neg_g_log_posterior_β!,  neg_h_log_posterior_β!,
                    β_current_2, BFGS()).minimizer
  β_var_2 = inv(neg_hess_log_posterior_β(β_mean_2, ω, a, b, σ, σ_β))
  β_proposed_2 = rand(MvNormal(β_mean_2, β_var_2), 1)

  y_star_2 = y[a:b]
  log_likelik_2_proposed = log_likelihood_segment(β_proposed_2, ω_star_2, a, b, σ)

  # res_var_proposed_2 = sum((y_star_2 - X_aux*β_proposed_2).^2)


  # Necessary for storing the Β means.


  # ------------ Log_likelik_ratio

  log_likelik_proposed = log_likelik_1_proposed + log_likelik_2_proposed
  log_likelik_current = log_likelik_1_current + log_likelik_2_current
  log_likelik_ratio = log_likelik_proposed - log_likelik_current


  # ------------ Prior_ratio
  # - s
  log_prior_s_proposed = log(s_proposed[index_s + 2] - s_proposed[index_s + 1])  +
                         log(s_proposed[index_s + 1] - s_proposed[index_s])
  log_prior_s_current = log(s_current[index_s + 2] - s_current[index_s + 1])  +
                         log(s_current[index_s + 1] - s_current[index_s])
  log_prior_s_ratio = log_prior_s_proposed - log_prior_s_current

  log_prior_ratio = copy(log_prior_s_ratio)


  # ----------- Proposal_ratio

  log_proposal_ratio = log(1)

  # ---------- Output proposed objects (expect σ)

  if (index_s == 1)

    # β
    β_aux_1 = β_seg[(index_s+2):(n_CP_current + 1), :]
    β_aux_2 = reshape(vcat(vec(β_proposed_1), zeros((2*n_freq_max+2) - length(β_proposed_1))), 1, (2*n_freq_max+2))
    β_aux_3 = reshape(vcat(vec(β_proposed_2), zeros((2*n_freq_max+2) - length(β_proposed_2))), 1, (2*n_freq_max+2))
    β_aux = [β_aux_2; β_aux_3; β_aux_1]
    β_zeros_aux = zeros((n_CP_max - size(β_aux)[1] + 1), (2*n_freq_max+2))
    β_proposed = [β_aux; β_zeros_aux]

    # β_mean
    β_mean_aux_1 = β_mean_seg[(index_s+2):(n_CP_current + 1), :]
    β_mean_aux_2 = reshape(vcat(vec(β_mean_1), zeros((2*n_freq_max+2) - length(β_mean_1))), 1, (2*n_freq_max+2))
    β_mean_aux_3 = reshape(vcat(vec(β_mean_2), zeros((2*n_freq_max+2) - length(β_mean_2))), 1, (2*n_freq_max+2))
    β_mean_aux = [β_mean_aux_2; β_mean_aux_3; β_mean_aux_1;]
    β_mean_zeros_aux = zeros((n_CP_max - size(β_mean_aux)[1] + 1), (2*n_freq_max + 2))
    β_mean_proposed = [β_mean_aux; β_mean_zeros_aux]

    # ω
    ω_aux_1 = ω_seg[(index_s+2):(n_CP_current + 1), :]
    ω_aux_2 = reshape(vcat(vec(ω_star_1), zeros(n_freq_max - length(ω_star_1))), 1, n_freq_max)
    ω_aux_3 = reshape(vcat(vec(ω_star_2), zeros(n_freq_max - length(ω_star_2))), 1, n_freq_max)
    ω_aux =  [ω_aux_2; ω_aux_3; ω_aux_1;]
    ω_zeros_aux = zeros((n_CP_max - size(ω_aux)[1] + 1), n_freq_max)
    ω_proposed =[ω_aux; ω_zeros_aux]

    # n_freq
    n_freq_aux_1 = n_freq_seg[(index_s+2):(n_CP_current + 1)]
    n_freq_aux_2 = vcat(n_freq_prop_1, n_freq_prop_2)
    n_freq_aux = [n_freq_aux_2; n_freq_aux_1]
    n_freq_zeros_aux = zeros(Int64, (n_CP_max - size(n_freq_aux)[1] + 1))
    n_freq_proposed = [n_freq_aux; n_freq_zeros_aux]

    # log_likelik
    log_likelik_aux_1  = log_likelik_seg[(index_s+2):(n_CP_current + 1)]
    log_likelik_aux_2 = vcat(log_likelik_1_proposed, log_likelik_2_proposed )
    log_likelik_aux = [log_likelik_aux_2; log_likelik_aux_1;]
    log_likelik_zeros_aux = zeros(Int64, (n_CP_max - size(log_likelik_aux)[1] + 1))
    log_likelik_seg_proposed = [log_likelik_aux; log_likelik_zeros_aux]

  elseif (index_s == n_CP_current)

    # β
    β_aux_1 = β_seg[1:(index_s-1), :]
    β_aux_2 = reshape(vcat(vec(β_proposed_1), zeros((2*n_freq_max+2) - length(β_proposed_1))), 1, (2*n_freq_max+2))
    β_aux_3 = reshape(vcat(vec(β_proposed_2), zeros((2*n_freq_max+2) - length(β_proposed_2))), 1, (2*n_freq_max+2))
    β_aux = [β_aux_1; β_aux_2; β_aux_3]
    β_zeros_aux = zeros((n_CP_max - size(β_aux)[1] + 1), (2*n_freq_max+2))
    β_proposed = [β_aux; β_zeros_aux]

    # β_mean
    β_mean_aux_1 = β_mean_seg[1:(index_s-1), :]
    β_mean_aux_2 = reshape(vcat(vec(β_mean_1), zeros((2*n_freq_max+2) - length(β_mean_1))), 1, (2*n_freq_max+2))
    β_mean_aux_3 = reshape(vcat(vec(β_mean_2), zeros((2*n_freq_max+2) - length(β_mean_2))), 1, (2*n_freq_max+2))
    β_mean_aux = [β_mean_aux_1; β_mean_aux_2; β_mean_aux_3]
    β_mean_zeros_aux = zeros((n_CP_max - size(β_mean_aux)[1] + 1), (2*n_freq_max+2))
    β_mean_proposed = [β_mean_aux; β_mean_zeros_aux]

    # ω
    ω_aux_1 = ω_seg[1:(index_s-1), :]
    ω_aux_2 = reshape(vcat(vec(ω_star_1), zeros(n_freq_max - length(ω_star_1))), 1, n_freq_max)
    ω_aux_3 = reshape(vcat(vec(ω_star_2), zeros(n_freq_max - length(ω_star_2))), 1, n_freq_max)
    ω_aux = [ω_aux_1; ω_aux_2; ω_aux_3;]
    ω_zeros_aux = zeros((n_CP_max - size(ω_aux)[1] + 1), n_freq_max)
    ω_proposed =[ω_aux; ω_zeros_aux]

    # n_freq
    n_freq_aux_1 = n_freq_seg[1:(index_s-1)]
    n_freq_aux_2 = vcat(n_freq_prop_1, n_freq_prop_2)
    n_freq_aux = [n_freq_aux_1; n_freq_aux_2]
    n_freq_zeros_aux = zeros(Int64, (n_CP_max - size(n_freq_aux)[1] + 1))
    n_freq_proposed = [n_freq_aux; n_freq_zeros_aux]

    # log_likelik
    log_likelik_aux_1  = log_likelik_seg[1:(index_s-1)]
    log_likelik_aux_2 = vcat(log_likelik_1_proposed, log_likelik_2_proposed )
    log_likelik_aux = [log_likelik_aux_1; log_likelik_aux_2]
    log_likelik_zeros_aux = zeros(Int64, (n_CP_max - size(log_likelik_aux)[1] + 1))
    log_likelik_seg_proposed = [log_likelik_aux; log_likelik_zeros_aux]
  else

    # β
    β_aux_1 = β_seg[1:(index_s-1), :]
    β_aux_2 = reshape(vcat(vec(β_proposed_1), zeros((2*n_freq_max+2) - length(β_proposed_1))), 1, (2*n_freq_max+2))
    β_aux_3 = reshape(vcat(vec(β_proposed_2), zeros((2*n_freq_max+2) - length(β_proposed_2))), 1, (2*n_freq_max+2))
    β_aux_4 = β_seg[(index_s+2:(n_CP_current+1)), :]
    β_aux = [β_aux_1; β_aux_2; β_aux_3; β_aux_4;]
    β_zeros_aux = zeros((n_CP_max - size(β_aux)[1] + 1), (2*n_freq_max+2))
    β_proposed = [β_aux; β_zeros_aux]

    # β_mean
    β_mean_aux_1 = β_mean_seg[1:(index_s-1), :]
    β_mean_aux_2 = reshape(vcat(vec(β_mean_1), zeros((2*n_freq_max+2) - length(β_mean_1))), 1, (2*n_freq_max+2))
    β_mean_aux_3 = reshape(vcat(vec(β_mean_2), zeros((2*n_freq_max+2) - length(β_mean_2))), 1, (2*n_freq_max+2))
    β_mean_aux_4 = β_seg[(index_s+2:(n_CP_current+1)), :]
    β_mean_aux = [β_mean_aux_1; β_mean_aux_2; β_mean_aux_3; β_mean_aux_4]
    β_mean_zeros_aux = zeros((n_CP_max - size(β_mean_aux)[1] + 1), (2*n_freq_max+2))
    β_mean_proposed = [β_mean_aux; β_mean_zeros_aux]

    # ω
    ω_aux_1 = ω_seg[1:(index_s-1), :]
    ω_aux_2 = reshape(vcat(vec(ω_star_1), zeros(n_freq_max - length(ω_star_1))), 1, n_freq_max)
    ω_aux_3 = reshape(vcat(vec(ω_star_2), zeros(n_freq_max - length(ω_star_2))), 1, n_freq_max)
    ω_aux_4 = ω_seg[(index_s+2:(n_CP_current+1)), :]
    ω_aux = [ω_aux_1; ω_aux_2; ω_aux_3; ω_aux_4; ]
    ω_zeros_aux = zeros((n_CP_max - size(ω_aux)[1] + 1), n_freq_max)
    ω_proposed =[ω_aux; ω_zeros_aux]

    # n_freq
    n_freq_aux_1 = n_freq_seg[1:(index_s-1)]
    n_freq_aux_2 = vcat(n_freq_prop_1, n_freq_prop_2)
    n_freq_aux_3 = n_freq_seg[(index_s+2:(n_CP_current+1))]
    n_freq_aux = [n_freq_aux_1; n_freq_aux_2; n_freq_aux_3]
    n_freq_zeros_aux = zeros(Int64, (n_CP_max - size(n_freq_aux)[1] + 1))
    n_freq_proposed = [n_freq_aux; n_freq_zeros_aux]

    # log_likelik
    log_likelik_aux_1  = log_likelik_seg[1:(index_s-1)]
    log_likelik_aux_2 = vcat(log_likelik_1_proposed, log_likelik_2_proposed )
    log_likelik_aux_3 = log_likelik_seg[(index_s+2:(n_CP_current+1))]
    log_likelik_aux = [log_likelik_aux_1; log_likelik_aux_2; log_likelik_aux_3]
    log_likelik_zeros_aux = zeros(Int64, (n_CP_max - size(log_likelik_aux)[1] + 1))
    log_likelik_seg_proposed = [log_likelik_aux; log_likelik_zeros_aux]
  end

  # --- Accept / Reject
  MH_ratio = log_likelik_ratio + log_prior_ratio + log_proposal_ratio
  epsilon = min(1, exp(MH_ratio))
  U = rand()

  # ---- # Accept / Reject

  if (U <= epsilon)
    n_CP_sample[t] = n_CP_current
    s_sample[1:n_CP_sample[t], t] = s_proposed[2:(end-1)]
    β_sample[:, :, t] = β_proposed
    β_mean_sample[:, :, t] = β_mean_proposed
    ω_sample[:, :, t] = ω_proposed
    n_freq_sample[:, t] = n_freq_proposed
    log_likelik_sample[:, t] = log_likelik_seg_proposed
  else
    n_CP_sample[t] = n_CP_current
    s_sample[1:n_CP_sample[t], t] = s_current[2:(end-1)]
    β_sample[:, :, t] = β_seg
    β_mean_sample[:, :, t] = β_mean_seg
    ω_sample[:, :, t] = ω_seg
    n_freq_sample[1:(n_CP_sample[t] + 1), t] = n_freq_seg
    log_likelik_sample[1:(n_CP_sample[t] + 1), t] = log_likelik_seg
  end


  # ---- Updating σ
  β_seg_aux_current = β_sample[:, :, t]
  ω_seg_aux_current = ω_sample[:, :, t]
  n_freq_seg_aux_current = n_freq_sample[1:(n_CP_current +1), t]
  s_aux_current = vcat(1, s_sample[1:n_CP_sample[t], t], n)

  n1_aux_current = floor(Int64, s_aux_current[index_s+1]) - floor(Int64, s_aux_current[index_s])
  n2_aux_current = floor(Int64, s_aux_current[index_s+2]) - floor(Int64, s_aux_current[index_s+1])
  ω1_aux_current = ω_seg_aux_current[index_s, 1:n_freq_seg_aux_current[index_s]]
  ω2_aux_current = ω_seg_aux_current[index_s+1, 1:n_freq_seg_aux_current[index_s+1]]
  β1_aux_current = β_seg_aux_current[index_s, 1:(2*n_freq_seg_aux_current[index_s]+2)]
  β2_aux_current = β_seg_aux_current[index_s+1, 1:(2*n_freq_seg_aux_current[index_s+1]+2)]


  global a = floor(Int64, s_aux_current[index_s])
  global b = floor(Int64, s_aux_current[index_s + 1]) - 1
  y_aux_current_1 = y[a:b]
  X_aux = get_X(ω1_aux_current, a, b)
  res_var_1 = sum((y_aux_current_1 - X_aux*β1_aux_current).^2)

  # --- Proposing beta for new partition 2
  global a = floor(Int64, s_aux_current[index_s + 1])
  if (s_aux_current[index_s + 2] == n)
    global b = floor(Int64, s_aux_current[index_s + 2])
  else
    global b = floor(Int64, s_aux_current[index_s + 2]) - 1
  end

  y_aux_current_2 = y[a:b]
  X_aux = get_X(ω2_aux_current, a, b)
  res_var_2 = sum((y_aux_current_2 - X_aux*β2_aux_current).^2)

  ν_post_1 = (n1_aux_current + ν0)/2
  ν_post_2 = (n2_aux_current + ν0)/2

  γ_post_1 = (γ0 + res_var_1)/2
  γ_post_2  = (γ0 + res_var_2)/2

  σ_proposed_1 = sqrt(rand(InverseGamma(ν_post_1, γ_post_1), 1)[1])
  σ_proposed_2 = sqrt(rand(InverseGamma(ν_post_2, γ_post_2), 1)[1])


  if (index_s == 1)

    # σ
    σ_aux_1 = σ_seg[(index_s+2):(n_CP_current + 1)]
    σ_aux_2 = vcat(σ_proposed_1, σ_proposed_2)
    σ_aux = [σ_aux_2; σ_aux_1]
    σ_zeros_aux = zeros(Float64, (n_CP_max - size(σ_aux)[1] + 1))
    σ_sample[:, t] = [σ_aux; σ_zeros_aux]

  elseif (index_s == n_CP_current)

      # σ
    σ_aux_1 = σ_seg[1:(index_s-1)]
    σ_aux_2 = vcat(σ_proposed_1, σ_proposed_2)
    σ_aux = [σ_aux_1; σ_aux_2]
    σ_zeros_aux = zeros(Float64, (n_CP_max - size(σ_aux)[1] + 1))
    σ_sample[:, t] = [σ_aux; σ_zeros_aux]

  else

    # n_freq
    σ_aux_1 = σ_seg[1:(index_s-1)]
    σ_aux_2 = vcat(σ_proposed_1, σ_proposed_2)
    σ_aux_3 = σ_seg[(index_s+2:(n_CP_current+1))]
    σ_aux = [σ_aux_1; σ_aux_2; σ_aux_3]
    σ_zeros_aux = zeros(Float64, (n_CP_max - size(σ_aux)[1] + 1))
    σ_sample[:, t]  = [σ_aux; σ_zeros_aux]

  end

  # Updating parameters (Segment model) for each regime
  s_aux = vcat(1, s_sample[1:n_CP_current, t], n_obs)
  for j in 1:(n_CP_current + 1)
    global a = floor(Int64, s_aux[j])
    if (j == n_CP_current + 1)
      global b = floor(Int64, n_obs)
    else
      global b = floor(Int64, (s_aux[j+1] - 1))
    end
    global y = data[a:b]
    global n = length(y)
    global σ_RW_ω = (1/(σ_RW_ω_hyper*n))

    m_current = n_freq_sample[j, t]
    β_current = β_sample[j, 1:(2*m_current+2), t]
    ω_current = ω_sample[j, 1:(m_current), t]
    σ_current = σ_sample[j, t]

    MCMC_S = RJMCMC_stationary_model(m_current, β_current, ω_current, σ_current, a, b, λ_S, c_S, ϕ_ω, ψ_ω, n_freq_max)
    n_freq_sample[j, t] = MCMC_S["m"]
    β_sample[j, :, t] = vcat(MCMC_S["β"], zeros((2*n_freq_max+2) - length(MCMC_S["β"])))
    ω_sample[j, :, t] = vcat(MCMC_S["ω"], zeros(n_freq_max - length(MCMC_S["ω"])))
    σ_sample[j, t] = MCMC_S["σ"]
    log_likelik_sample[j, t] = log_likelihood_segment_aux(y, MCMC_S["β"], MCMC_S["ω"], a, b, MCMC_S["σ"])


    global ω = MCMC_S["ω"]
    global y = data
    global σ = MCMC_S["σ"]

    β_mean_aux = optimize(neg_f_log_posterior_β, neg_g_log_posterior_β!, neg_h_log_posterior_β!,
                                                             zeros(2*MCMC_S["m"]+2), BFGS()).minimizer
    β_mean_sample[j, :, t] = vcat(β_mean_aux, zeros((2*n_freq_max+2) - length(β_mean_aux)))
  end

  output = Dict("n_CP" => n_CP_sample, "β" => β_sample, "β_mean" => β_mean_sample, "σ" => σ_sample,
                "ω" => ω_sample, "s" => s_sample, "n_freq" => n_freq_sample, "log_likelik" => log_likelik_sample)

  return output
end

# Function: non-stationary model, birth step.
function birth_move_non_stationary(t, n_CP_sample, β_sample, β_mean_sample, ω_sample,
                        σ_sample, s_sample, n_freq_sample, log_likelik_sample)

  global y = data
  global n = length(data)

  n_CP_current = n_CP_sample[t-1]
  β_seg = β_sample[:, :, t-1]
  β_mean_seg = β_mean_sample[:, :, t-1]
  ω_seg = ω_sample[:, :, t-1]
  σ_seg = σ_sample[1:n_CP_current+1, t-1]
  s = s_sample[1:n_CP_current, t-1]
  n_freq_seg = n_freq_sample[1:(n_CP_current +1), t-1]
  log_likelik_seg = log_likelik_sample[1:(n_CP_current +1), t-1]

  if (s == 0.0)
    s_current = vcat(1, n)
  else
    s_current = vcat(1, s, n)
  end

  # Support of s, constrained by ψ
  support_s = Array{Vector{Float64}}(n_CP_current + 1)
  for k in 1:(n_CP_current + 1)
    support_s[k] = [s_current[k]+ψ_NS, s_current[k+1]-ψ_NS]
  end
  length_support = get_support_s(support_s)

  # --- Sampling s*, proposed changing point (birth)
  s_star = sample_uniform_continuous_intervals(1, support_s)[1]
  s_proposed = sort(vcat(s_current, s_star))
  index_s = (find(s_proposed .== s_star) - 1)[1]

  #  --------- Current parameters needed for evaluating acceptance probability ----------
  ω_current = ω_seg[index_s, 1:n_freq_seg[index_s]]
  n_freq_current = length(ω_current)
  β_current = β_seg[index_s, 1:(2*n_freq_seg[index_s]+2)]
  σ_current = σ_seg[index_s]
  log_likelik_current = log_likelik_seg[index_s]
  β_mean_current = β_mean_seg[index_s, 1:(2*n_freq_seg[index_s]+2)]

  ######### ------ Proposing σ's ---- ######'

  u = rand()
  σ_proposed_1 = sqrt((σ_current^2) * (u/(1-u)))
  σ_proposed_2 = sqrt((σ_current^2) * ((1-u)/u))


  ########## ------- Proposing Beta's ------- ##########

  # --- Proposing beta for new partition 1

  global a = floor(Int64, s_proposed[index_s])
  global b = floor(Int64, s_proposed[index_s + 1]) - 1

  y_star_1 = y[a:b]
  n_obs_prop_1  = length(y_star_1)
  ω_star_1 = copy(ω_current)
  n_freq_prop_1 = length(ω_star_1)
  X_aux = get_X(ω_star_1, a, b)
  β_start_opt = inv(X_aux'*X_aux)*X_aux'*y_star_1

  global ω = ω_star_1
  global σ = σ_proposed_1
  β_mean_1 = optimize(neg_f_log_posterior_β, neg_g_log_posterior_β!,  neg_h_log_posterior_β!,
                    β_start_opt, BFGS()).minimizer
  β_var_1 = inv(neg_hess_log_posterior_β(β_mean_1, ω, a, b, σ, σ_β))
  β_proposed_1 = rand(MvNormal(β_mean_1, β_var_1), 1)
  res_var_prop_1 = sum((y_star_1 - X_aux*β_proposed_1).^2)


  log_likelik_1_proposed = log_likelihood_segment(β_proposed_1, ω_star_1, a, b, σ_proposed_1)


  # --- Proposing beta for new partition 2
  global a = floor(Int64, s_proposed[index_s + 1])
  if (s_proposed[index_s + 2] == n)
    global b = floor(Int64, s_proposed[index_s + 2])
  else
    global b = floor(Int64, s_proposed[index_s + 2]) - 1
  end

  y_star_2 = y[a:b]
  n_obs_prop_2 = length(y_star_2)
  ω_star_2 = copy(ω_current)
  n_freq_prop_2 = length(ω_star_2)

  X_aux = get_X(ω_star_2, a, b)
  β_start_opt = inv(X_aux'*X_aux)*X_aux'*y_star_2

  global ω = ω_star_2
  global σ = σ_proposed_2
  β_mean_2 = optimize(neg_f_log_posterior_β, neg_g_log_posterior_β!,  neg_h_log_posterior_β!,
                    β_start_opt, BFGS()).minimizer
  β_var_2 = inv(neg_hess_log_posterior_β(β_mean_2, ω, a, b, σ, σ_β))
  β_proposed_2 = rand(MvNormal(β_mean_2, β_var_2), 1)
  res_var_prop_2 = sum((y_star_2 - X_aux*β_proposed_2).^2)

  log_likelik_2_proposed = log_likelihood_segment(β_proposed_2, ω_star_2, a, b, σ_proposed_2)

  ########## ------- Evaluating acceptance probability  ------- ##########


  # ------------ Log_likelik_ratio

  log_likelik_proposed = log_likelik_1_proposed + log_likelik_2_proposed
  log_likelik_ratio = log_likelik_proposed - log_likelik_current

  # ------------ Prior_ratio

  # - n_CP
  log_prior_n_CP_ratio = log(pdf(Poisson(λ_NS), n_CP_current + 1)/
                    pdf(Poisson(λ_NS), n_CP_current))

  # - s
  log_prior_s_ratio = log(((2*(n_CP_current + 1)*(n_CP_current*2 + 3))/((n-1)^2))*
                            ((s_proposed[index_s+2] - s_proposed[index_s+1])*
                             (s_proposed[index_s+1] - s_proposed[index_s])/
                             (s_proposed[index_s+2] - s_proposed[index_s])
                            ))

  # Prior additional number of frequencies
  log_prior_n_freq = log(pdf(Poisson(λ_S), n_freq_current))

  # Prior additional frequencies
  log_prior_freq = log(2^(n_freq_current))
  # - beta
  log_prior_β_1_proposed = log(pdf(MvNormal(zeros(length(β_proposed_1)), (σ_β^2)*eye(length(β_proposed_1))),
                            β_proposed_1)[1])

  log_prior_β_2_proposed = log(pdf(MvNormal(zeros(length(β_proposed_2)), (σ_β^2)*eye(length(β_proposed_2))),
                            β_proposed_2)[1])
  log_prior_β_proposed = log_prior_β_1_proposed + log_prior_β_2_proposed

  log_prior_β_current = log(pdf(MvNormal(zeros(length(β_current)), (σ_β^2)*eye(length(β_current))),
                           β_current)[1])
  log_prior_β_ratio = log_prior_β_proposed - log_prior_β_current

  # σ
  log_prior_σ2_current = log(pdf(InverseGamma(ν0/2, γ0/2), σ_current^2))
  log_prior_σ2_proposed_1 = log(pdf(InverseGamma(ν0/2, γ0/2), σ_proposed_1^2))
  log_prior_σ2_proposed_2 = log(pdf(InverseGamma(ν0/2, γ0/2), σ_proposed_2^2))
  log_prior_σ2 = (log_prior_σ2_proposed_1 + log_prior_σ2_proposed_2) -
                 log_prior_σ2_current

  log_prior_ratio = log_prior_n_CP_ratio + log_prior_s_ratio +
                    log_prior_n_freq + log_prior_freq + log_prior_β_ratio +
                    log_prior_σ2


  # ----------- Proposal_ratio

  death_prob = c_NS*min(1, pdf(Poisson(λ_NS), n_CP_current)/
                 pdf(Poisson(λ_NS), n_CP_current+1))
  birth_prob = c_NS*min(1, pdf(Poisson(λ_NS), n_CP_current+1)/
                 pdf(Poisson(λ_NS), n_CP_current))

  log_proposal_ratio_n_CP = log(death_prob) - log(birth_prob)
  log_proposal_ratio_s = log(length_support/(n_CP_current + 1))
  log_proposal_ratio_m_omega = log(1/2)

  # -- Variance beta current matrixes
  a = floor(Int64, s_current[index_s])
  if (s_current[index_s+1]==n)
    b = floor(Int64, s_current[index_s+1])
  else
    b = floor(Int64, s_current[index_s+1]) - 1
  end
  β_var_current = inv(neg_hess_log_posterior_β(β_mean_current,
                    ω_current, a, b, σ_current, σ_β))


  log_proposal_β_current = -log(sqrt(det(2π*β_var_current))) +
            (-0.5*(β_current - β_mean_current)'*inv(β_var_current)*(β_current - β_mean_current))[1]
  # log_proposal_β_current = log(pdf(MvNormal(β_mean_current, β_var_current), β_current))[1]

  log_proposal_β_1_proposed = log.(pdf(MvNormal(β_mean_1, β_var_1), β_proposed_1))[1]
  log_proposal_β_2_proposed = log.(pdf(MvNormal(β_mean_2, β_var_2), β_proposed_2))[1]

  log_proposal_β_ratio = log_proposal_β_current -
                        (log_proposal_β_1_proposed + log_proposal_β_2_proposed)


  log_proposal_ratio = log_proposal_ratio_n_CP + log_proposal_ratio_m_omega +
                       log_proposal_ratio_s + log_proposal_β_ratio


  # --- Jacobian (for σ)
  log_jacobian = log((2*(σ_proposed_1 + σ_proposed_2)^2))


  # ---------- Output proposed objects
  if (index_s == 1)

    # β
    β_aux_1 = β_seg[(index_s+1):(n_CP_current+1), :]
    β_aux_2 = reshape(vcat(vec(β_proposed_1), zeros((2*n_freq_max+2) - length(β_proposed_1))), 1, (2*n_freq_max+2))
    β_aux_3 = reshape(vcat(vec(β_proposed_2), zeros((2*n_freq_max+2) - length(β_proposed_2))), 1, (2*n_freq_max+2))
    β_aux = [β_aux_2; β_aux_3; β_aux_1]
    β_zeros_aux = zeros((n_CP_max - size(β_aux)[1] + 1), (2*n_freq_max+2))
    β_proposed = [β_aux; β_zeros_aux]

    # β_mean
    β_mean_aux_1 = β_mean_seg[(index_s+1):(n_CP_current+1), :]
    β_mean_aux_2 = reshape(vcat(vec(β_mean_1), zeros((2*n_freq_max+2) - length(β_mean_1))), 1, (2*n_freq_max+2))
    β_mean_aux_3 = reshape(vcat(vec(β_mean_2), zeros((2*n_freq_max+2) - length(β_mean_2))), 1, (2*n_freq_max+2))
    β_mean_aux = [β_mean_aux_2; β_mean_aux_3; β_mean_aux_1;]
    β_mean_zeros_aux = zeros((n_CP_max - size(β_mean_aux)[1] + 1), (2*n_freq_max+2))
    β_mean_proposed = [β_mean_aux; β_mean_zeros_aux]

    # ω
    ω_aux_1 = ω_seg[(index_s+1):(n_CP_current+1), :]
    ω_aux_2 = reshape(vcat(vec(ω_star_1), zeros(n_freq_max - length(ω_star_1))), 1, n_freq_max)
    ω_aux_3 = reshape(vcat(vec(ω_star_2), zeros(n_freq_max - length(ω_star_2))), 1, n_freq_max)
    ω_aux =  [ω_aux_2; ω_aux_3; ω_aux_1;]
    ω_zeros_aux = zeros((n_CP_max - size(ω_aux)[1] + 1), n_freq_max)
    ω_proposed =[ω_aux; ω_zeros_aux]

    # n_freq
    n_freq_aux_1 = n_freq_seg[(index_s+1):(n_CP_current+1)]
    n_freq_aux_2 = vcat(n_freq_prop_1, n_freq_prop_2)
    n_freq_aux = [n_freq_aux_2; n_freq_aux_1]
    n_freq_zeros_aux = zeros(Int64, (n_CP_max - size(n_freq_aux)[1] + 1))
    n_freq_proposed = [n_freq_aux; n_freq_zeros_aux]

    # σ
    σ_aux_1  = σ_seg[(index_s+1):(n_CP_current+1)]
    σ_aux_2 = vcat(σ_proposed_1, σ_proposed_2)
    σ_aux = [σ_aux_2; σ_aux_1]
    σ_zeros_aux = zeros(Float64, (n_CP_max - size(σ_aux)[1] + 1))
    σ_proposed = [σ_aux; σ_zeros_aux]

    # log_likelik
    log_likelik_aux_1  = log_likelik_seg[(index_s+1):(n_CP_current+1)]
    log_likelik_aux_2 = vcat(log_likelik_1_proposed, log_likelik_2_proposed )
    log_likelik_aux = [log_likelik_aux_2; log_likelik_aux_1;]
    log_likelik_zeros_aux = zeros(Int64, (n_CP_max - size(log_likelik_aux)[1] + 1))
    log_likelik_seg_proposed = [log_likelik_aux; log_likelik_zeros_aux]

  elseif (index_s == (n_CP_current + 1))

    # β
    β_aux_1 = β_seg[1:(index_s-1), :]
    β_aux_2 = reshape(vcat(vec(β_proposed_1), zeros((2*n_freq_max+2) - length(β_proposed_1))), 1, (2*n_freq_max+2))
    β_aux_3 = reshape(vcat(vec(β_proposed_2), zeros((2*n_freq_max+2) - length(β_proposed_2))), 1, (2*n_freq_max+2))
    β_aux = [β_aux_1; β_aux_2; β_aux_3]
    β_zeros_aux = zeros((n_CP_max - size(β_aux)[1] + 1), (2*n_freq_max+2))
    β_proposed = [β_aux; β_zeros_aux]

    # β_mean
    β_mean_aux_1 = β_mean_seg[1:(index_s-1), :]
    β_mean_aux_2 = reshape(vcat(vec(β_mean_1), zeros((2*n_freq_max+2) - length(β_mean_1))), 1, (2*n_freq_max+2))
    β_mean_aux_3 = reshape(vcat(vec(β_mean_2), zeros((2*n_freq_max+2) - length(β_mean_2))), 1, (2*n_freq_max+2))
    β_mean_aux = [β_mean_aux_1; β_mean_aux_2; β_mean_aux_3]
    β_mean_zeros_aux = zeros((n_CP_max - size(β_mean_aux)[1] + 1), (2*n_freq_max+2))
    β_mean_proposed = [β_mean_aux; β_mean_zeros_aux]

    # ω
    ω_aux_1 = ω_seg[1:(index_s-1), :]
    ω_aux_2 = reshape(vcat(vec(ω_star_1), zeros(n_freq_max - length(ω_star_1))), 1, n_freq_max)
    ω_aux_3 = reshape(vcat(vec(ω_star_2), zeros(n_freq_max - length(ω_star_2))), 1, n_freq_max)
    ω_aux = [ω_aux_1; ω_aux_2; ω_aux_3;]
    ω_zeros_aux = zeros((n_CP_max - size(ω_aux)[1] + 1), n_freq_max)
    ω_proposed =[ω_aux; ω_zeros_aux]

    # n_freq
    n_freq_aux_1 = n_freq_seg[1:(index_s-1)]
    n_freq_aux_2 = vcat(n_freq_prop_1, n_freq_prop_2)
    n_freq_aux = [n_freq_aux_1; n_freq_aux_2]
    n_freq_zeros_aux = zeros(Int64, (n_CP_max - size(n_freq_aux)[1] + 1))
    n_freq_proposed = [n_freq_aux; n_freq_zeros_aux]

    # σ
    σ_aux_1 = σ_seg[1:(index_s-1)]
    σ_aux_2 = vcat(σ_proposed_1, σ_proposed_2)
    σ_aux = [σ_aux_1; σ_aux_2]
    σ_zeros_aux = zeros(Float64, (n_CP_max - size(σ_aux)[1] + 1))
    σ_proposed = [σ_aux; σ_zeros_aux]

    # log_likelik
    log_likelik_aux_1  = log_likelik_seg[1:(index_s-1)]
    log_likelik_aux_2 = vcat(log_likelik_1_proposed, log_likelik_2_proposed )
    log_likelik_aux = [log_likelik_aux_1; log_likelik_aux_2]
    log_likelik_zeros_aux = zeros(Int64, (n_CP_max - size(log_likelik_aux)[1] + 1))
    log_likelik_seg_proposed = [log_likelik_aux; log_likelik_zeros_aux]

  else

    # β
    β_aux_1 = β_seg[1:(index_s-1), :]
    β_aux_2 = reshape(vcat(vec(β_proposed_1), zeros((2*n_freq_max+2) - length(β_proposed_1))), 1, (2*n_freq_max+2))
    β_aux_3 = reshape(vcat(vec(β_proposed_2), zeros((2*n_freq_max+2) - length(β_proposed_2))), 1, (2*n_freq_max+2))
    β_aux_4 = β_seg[(index_s+1:(n_CP_current+1)), :]
    β_aux = [β_aux_1; β_aux_2; β_aux_3; β_aux_4;]
    β_zeros_aux = zeros((n_CP_max - size(β_aux)[1] + 1), (2*n_freq_max+2))
    β_proposed = [β_aux; β_zeros_aux]

    # β_mean
    β_mean_aux_1 = β_mean_seg[1:(index_s-1), :]
    β_mean_aux_2 = reshape(vcat(vec(β_mean_1), zeros((2*n_freq_max+2) - length(β_mean_1))), 1, (2*n_freq_max+2))
    β_mean_aux_3 = reshape(vcat(vec(β_mean_2), zeros((2*n_freq_max+2) - length(β_mean_2))), 1, (2*n_freq_max+2))
    β_mean_aux_4 = β_seg[(index_s+1:(n_CP_current+1)), :]
    β_mean_aux = [β_mean_aux_1; β_mean_aux_2; β_mean_aux_3; β_mean_aux_4]
    β_mean_zeros_aux = zeros((n_CP_max - size(β_mean_aux)[1] + 1), (2*n_freq_max+2))
    β_mean_proposed = [β_mean_aux; β_mean_zeros_aux]

    # ω
    ω_aux_1 = ω_seg[1:(index_s-1), :]
    ω_aux_2 = reshape(vcat(vec(ω_star_1), zeros(n_freq_max - length(ω_star_1))), 1, n_freq_max)
    ω_aux_3 = reshape(vcat(vec(ω_star_2), zeros(n_freq_max - length(ω_star_2))), 1, n_freq_max)
    ω_aux_4 = ω_seg[(index_s+1:(n_CP_current+1)), :]
    ω_aux = [ω_aux_1; ω_aux_2; ω_aux_3; ω_aux_4; ]
    ω_zeros_aux = zeros((n_CP_max - size(ω_aux)[1] + 1), n_freq_max)
    ω_proposed =[ω_aux; ω_zeros_aux]

    # n_freq
    n_freq_aux_1 = n_freq_seg[1:(index_s-1)]
    n_freq_aux_2 = vcat(n_freq_prop_1, n_freq_prop_2)
    n_freq_aux_3 = n_freq_seg[(index_s+1:(n_CP_current+1))]
    n_freq_aux = [n_freq_aux_1; n_freq_aux_2; n_freq_aux_3]
    n_freq_zeros_aux = zeros(Int64, (n_CP_max - size(n_freq_aux)[1] + 1))
    n_freq_proposed = [n_freq_aux; n_freq_zeros_aux]

    # σ
    σ_aux_1 = σ_seg[1:(index_s-1)]
    σ_aux_2 = vcat(σ_proposed_1, σ_proposed_2)
    σ_aux_3 = σ_seg[(index_s+1:(n_CP_current+1))]
    σ_aux = [σ_aux_1; σ_aux_2; σ_aux_3]
    σ_zeros_aux = zeros(Float64, (n_CP_max - size(σ_aux)[1] + 1))
    σ_proposed = [σ_aux; σ_zeros_aux]

    # log_likelik
    log_likelik_aux_1  = log_likelik_seg[1:(index_s-1)]
    log_likelik_aux_2 = vcat(log_likelik_1_proposed, log_likelik_2_proposed )
    log_likelik_aux_3 = log_likelik_seg[(index_s+1:(n_CP_current+1))]
    log_likelik_aux = [log_likelik_aux_1; log_likelik_aux_2; log_likelik_aux_3]
    log_likelik_zeros_aux = zeros(Int64, (n_CP_max - size(log_likelik_aux)[1] + 1))
    log_likelik_seg_proposed = [log_likelik_aux; log_likelik_zeros_aux]

  end


  # Accept / Reject

  MH_ratio = log_likelik_ratio + log_prior_ratio + log_proposal_ratio + log_jacobian
  epsilon = min(1, exp(MH_ratio))
  U = rand()

  # ---- # Accept / Reject

  if (U <= epsilon)
    n_CP_sample[t] = n_CP_current + 1
    s_sample[1:n_CP_sample[t], t] = s_proposed[2:(end-1)]
    β_sample[:, :, t] = β_proposed
    β_mean_sample[:, :, t] = β_mean_proposed
    ω_sample[:, :, t] = ω_proposed
    n_freq_sample[:, t] = n_freq_proposed
    σ_sample[:, t] = σ_proposed
    log_likelik_sample[:, t] = log_likelik_seg_proposed
    accepted = true
  else
    n_CP_sample[t] = n_CP_current
    if (n_CP_current == 0)
      s_sample[1, t] = 0.0
    else
      s_sample[1:n_CP_sample[t], t] = s_current[2:(end-1)]
    end
    β_sample[:, :, t] = β_seg
    β_mean_sample[:, :, t] = β_mean_seg
    ω_sample[:, :, t] = ω_seg
    σ_sample[1:(n_CP_sample[t] + 1), t] = σ_seg
    n_freq_sample[1:(n_CP_sample[t] + 1), t] = n_freq_seg
    log_likelik_sample[1:(n_CP_sample[t] + 1), t] = log_likelik_seg
    accepted = false
  end

  if (accepted == true)
    if (index_s == 1)

      index_seg_update = collect((index_s + 1):(n_CP_current + 1))
      index_seg_adjacent = [index_s, index_s+1]

      s_aux = vcat(1, s_sample[1:n_CP_sample[t], t], n_obs)

      # --- Updating untouched segments
      for j in index_seg_update
        global a = floor(Int64, s_aux[j+1])
        if (j == n_CP_current + 1)
          global b = floor(Int64, n_obs)
        else
          global b = floor(Int64, (s_aux[j+2] - 1))
        end
        global y = data[a:b]
        global n = length(y)
        global σ_RW_ω = (1/(σ_RW_ω_hyper*n))

        m_current = n_freq_sample[j, t-1]
        σ_current = σ_sample[j, t-1]
        β_current = β_sample[j, 1:(2*m_current+2), t-1]
        ω_current = ω_sample[j, 1:(m_current), t-1]


        MCMC_S = RJMCMC_stationary_model(m_current, β_current, ω_current, σ_current, a, b, λ_S, c_S, ϕ_ω, ψ_ω, n_freq_max)
        n_freq_sample[j+1, t] = MCMC_S["m"]
        β_sample[j+1, :, t] = vcat(MCMC_S["β"], zeros((2*n_freq_max+2) - length(MCMC_S["β"])))
        ω_sample[j+1, :, t] = vcat(MCMC_S["ω"], zeros(n_freq_max - length(MCMC_S["ω"])))
        σ_sample[j+1, t] = MCMC_S["σ"]
        log_likelik_sample[j+1, t] = log_likelihood_segment_aux(y, MCMC_S["β"], MCMC_S["ω"], a, b, MCMC_S["σ"])


        global ω = MCMC_S["ω"]
        global y = data
        global σ = MCMC_S["σ"]
        β_mean_aux = optimize(neg_f_log_posterior_β, neg_g_log_posterior_β!, neg_h_log_posterior_β!,
                                                                 zeros(2*MCMC_S["m"]+2), BFGS()).minimizer
        β_mean_sample[j, :, t] = vcat(β_mean_aux, zeros((2*n_freq_max+2)  - length(β_mean_aux)))
      end

      for j in index_seg_adjacent

        global a = floor(Int64, s_aux[j])
        if (j == n_CP_current + 1)
          global b = floor(Int64, n_obs)
        else
          global b = floor(Int64, (s_aux[j+1] - 1))
        end
        global y = data[a:b]
        global n = length(y)
        global σ_RW_ω = (1/(σ_RW_ω_hyper*n))

        m_current = n_freq_sample[j, t]
        β_current = β_sample[j, 1:(2*m_current+2), t]
        ω_current = ω_sample[j, 1:(m_current), t]
        σ_current = σ_sample[j, t]

        MCMC_S = RJMCMC_stationary_model(m_current, β_current, ω_current, σ_current, a, b, λ_S, c_S, ϕ_ω, ψ_ω, n_freq_max)
        n_freq_sample[j, t] = MCMC_S["m"]
        β_sample[j, :, t] = vcat(MCMC_S["β"], zeros((2*n_freq_max+2)  - length(MCMC_S["β"])))
        ω_sample[j, :, t] = vcat(MCMC_S["ω"], zeros(n_freq_max - length(MCMC_S["ω"])))
        σ_sample[j, t] = MCMC_S["σ"]
        log_likelik_sample[j, t] = log_likelihood_segment_aux(y, MCMC_S["β"], MCMC_S["ω"], a, b, MCMC_S["σ"])

        global ω = MCMC_S["ω"]
        global y = data
        global σ = MCMC_S["σ"]
        β_mean_aux = optimize(neg_f_log_posterior_β, neg_g_log_posterior_β!, neg_h_log_posterior_β!,
                                                                 zeros(2*MCMC_S["m"]+2), BFGS()).minimizer
        β_mean_sample[j, :, t] = vcat(β_mean_aux, zeros((2*n_freq_max+2)  - length(β_mean_aux)))


      end
    elseif (index_s == (n_CP_current + 1))
      s_aux = vcat(1, s_sample[1:n_CP_sample[t], t], n_obs)
      index_seg_update = collect(1:(index_s - 1))
      index_seg_adjacent = [index_s, index_s+1]

      for j in index_seg_update

        global a = floor(Int64, s_aux[j])
        if (j == n_CP_current + 1)
          global b = floor(Int64, n_obs)
        else
          global b = floor(Int64, (s_aux[j+1] - 1))
        end
        global y = data[a:b]
        global n = length(y)
        global σ_RW_ω = (1/(σ_RW_ω_hyper*n))

        m_current = n_freq_sample[j, t-1]
        σ_current = σ_sample[j, t-1]
        β_current = β_sample[j, 1:(2*m_current+2), t-1]
        ω_current = ω_sample[j, 1:(m_current), t-1]

        MCMC_S = RJMCMC_stationary_model(m_current, β_current, ω_current, σ_current, a, b, λ_S, c_S, ϕ_ω, ψ_ω, n_freq_max)
        n_freq_sample[j, t] = MCMC_S["m"]
        σ_sample[j, t] = MCMC_S["σ"]
        β_sample[j, :, t] = vcat(MCMC_S["β"], zeros((2*n_freq_max+2)  - length(MCMC_S["β"])))
        ω_sample[j, :, t] = vcat(MCMC_S["ω"], zeros(n_freq_max - length(MCMC_S["ω"])))
        log_likelik_sample[j, t] = log_likelihood_segment_aux(y, MCMC_S["β"], MCMC_S["ω"], a, b, MCMC_S["σ"])


        global ω = MCMC_S["ω"]
        global y = data
        global σ = MCMC_S["σ"]
        β_mean_aux = optimize(neg_f_log_posterior_β, neg_g_log_posterior_β!, neg_h_log_posterior_β!,
                                                                 zeros(2*MCMC_S["m"]+2), BFGS()).minimizer
        β_mean_sample[j, :, t] = vcat(β_mean_aux, zeros((2*n_freq_max+2)  - length(β_mean_aux)))

      end

      for j in index_seg_adjacent
        global a = floor(Int64, s_aux[j])
        if (j == n_CP_current + 2)
          global b = floor(Int64, n_obs)
        else
          global b = floor(Int64, (s_aux[j+1] - 1))
        end
        global y = data[a:b]
        global n = length(y)
        global σ_RW_ω = (1/(σ_RW_ω_hyper*n))

        m_current = n_freq_sample[j, t]
        σ_current = σ_sample[j, t]
        β_current = β_sample[j, 1:(2*m_current+2), t]
        ω_current = ω_sample[j, 1:(m_current), t]

        MCMC_S = RJMCMC_stationary_model(m_current, β_current, ω_current, σ_current, a, b, λ_S, c_S, ϕ_ω, ψ_ω, n_freq_max)
        n_freq_sample[j, t] = MCMC_S["m"]
        σ_sample[j, t] = MCMC_S["σ"]
        β_sample[j, :, t] = vcat(MCMC_S["β"], zeros((2*n_freq_max+2)  - length(MCMC_S["β"])))
        ω_sample[j, :, t] = vcat(MCMC_S["ω"], zeros(n_freq_max - length(MCMC_S["ω"])))
        log_likelik_sample[j, t] = log_likelihood_segment_aux(y, MCMC_S["β"], MCMC_S["ω"], a, b, MCMC_S["σ"])

        global ω = MCMC_S["ω"]
        global σ = MCMC_S["σ"]
        global y = data
        β_mean_aux = optimize(neg_f_log_posterior_β, neg_g_log_posterior_β!, neg_h_log_posterior_β!,
                                                                 zeros(2*MCMC_S["m"]+2), BFGS()).minimizer
        β_mean_sample[j, :, t] = vcat(β_mean_aux, zeros((2*n_freq_max+2)  - length(β_mean_aux)))

      end
    else
      s_aux = vcat(1, s_sample[1:n_CP_sample[t], t], n_obs)
      index_seg_update = vcat(collect(1:(index_s - 1)), collect((index_s+2):(n_CP_current+2)))
      index_seg_adjacent = [index_s, index_s+1]


      for j in index_seg_update
        if (j < index_s)
          global a = floor(Int64, s_aux[j])
          if (j == n_CP_current + 1)
            global b = floor(Int64, n_obs)
          else
            global b = floor(Int64, (s_aux[j+1] - 1))
          end
          global y = data[a:b]
          global n = length(y)
          global σ_RW_ω = (1/(σ_RW_ω_hyper*n))

          m_current = n_freq_sample[j, t-1]
          σ_current = σ_sample[j, t-1]
          β_current = β_sample[j, 1:(2*m_current+2), t-1]
          ω_current = ω_sample[j, 1:(m_current), t-1]

          MCMC_S = RJMCMC_stationary_model(m_current, β_current, ω_current, σ_current, a, b, λ_S, c_S, ϕ_ω, ψ_ω, n_freq_max)
          n_freq_sample[j, t] = MCMC_S["m"]
          σ_sample[j, t] = MCMC_S["σ"]
          β_sample[j, :, t] = vcat(MCMC_S["β"], zeros((2*n_freq_max+2)  - length(MCMC_S["β"])))
          ω_sample[j, :, t] = vcat(MCMC_S["ω"], zeros(n_freq_max - length(MCMC_S["ω"])))
          log_likelik_sample[j, t] = log_likelihood_segment_aux(y, MCMC_S["β"], MCMC_S["ω"], a, b, MCMC_S["σ"])


          global ω = MCMC_S["ω"]
          global y = data
          global σ = MCMC_S["σ"]
          β_mean_aux = optimize(neg_f_log_posterior_β, neg_g_log_posterior_β!, neg_h_log_posterior_β!,
                                                                   zeros(2*MCMC_S["m"]+2), BFGS()).minimizer
          β_mean_sample[j, :, t] = vcat(β_mean_aux, zeros((2*n_freq_max+2)  - length(β_mean_aux)))
        else
          global a = floor(Int64, s_aux[j])
          if (j == n_CP_current + 2)
            global b = floor(Int64, n_obs)
          else
            global b = floor(Int64, (s_aux[j+1] - 1))
          end
          global y = data[a:b]
          global n = length(y)
          global σ_RW_ω = (1/(σ_RW_ω_hyper*n))

          m_current = n_freq_sample[j-1, t-1]
          σ_current = σ_sample[j-1, t-1]
          β_current = β_sample[j-1, 1:(2*m_current+2), t-1]
          ω_current = ω_sample[j-1, 1:(m_current), t-1]

          MCMC_S = RJMCMC_stationary_model(m_current, β_current, ω_current, σ_current, a, b, λ_S, c_S, ϕ_ω, ψ_ω, n_freq_max)
          n_freq_sample[j, t] = MCMC_S["m"]
          σ_sample[j, t] = MCMC_S["σ"]
          β_sample[j, :, t] = vcat(MCMC_S["β"], zeros((2*n_freq_max+2)  - length(MCMC_S["β"])))
          ω_sample[j, :, t] = vcat(MCMC_S["ω"], zeros(n_freq_max - length(MCMC_S["ω"])))
          log_likelik_sample[j, t] = log_likelihood_segment_aux(y, MCMC_S["β"], MCMC_S["ω"], a, b, MCMC_S["σ"])


          global ω = MCMC_S["ω"]
          global y = data
          global σ = MCMC_S["σ"]
          β_mean_aux = optimize(neg_f_log_posterior_β, neg_g_log_posterior_β!, neg_h_log_posterior_β!,
                                                                   zeros(2*MCMC_S["m"]+2), BFGS()).minimizer
          β_mean_sample[j, :, t] = vcat(β_mean_aux, zeros((2*n_freq_max+2)  - length(β_mean_aux)))
        end
      end

      for j in index_seg_adjacent

        global a = floor(Int64, s_aux[j])
        if (j == n_CP_current + 2)
          global b = floor(Int64, n_obs)
        else
          global b = floor(Int64, (s_aux[j+1] - 1))
        end
        global y = data[a:b]
        global n = length(y)
        global σ_RW_ω = (1/(σ_RW_ω_hyper*n))

        m_current = n_freq_sample[j, t]
        σ_current = σ_sample[j, t]
        β_current = β_sample[j, 1:(2*m_current+2), t]
        ω_current = ω_sample[j, 1:(m_current), t]

        MCMC_S = RJMCMC_stationary_model(m_current, β_current, ω_current, σ_current, a, b, λ_S, c_S, ϕ_ω, ψ_ω, n_freq_max)
        n_freq_sample[j, t] = MCMC_S["m"]
        σ_sample[j, t] = MCMC_S["σ"]
        β_sample[j, :, t] = vcat(MCMC_S["β"], zeros((2*n_freq_max+2)  - length(MCMC_S["β"])))
        ω_sample[j, :, t] = vcat(MCMC_S["ω"], zeros(n_freq_max - length(MCMC_S["ω"])))
        log_likelik_sample[j, t] = log_likelihood_segment_aux(y, MCMC_S["β"], MCMC_S["ω"], a, b, MCMC_S["σ"])

        global ω = MCMC_S["ω"]
        global y = data
        global σ = MCMC_S["σ"]
        β_mean_aux = optimize(neg_f_log_posterior_β, neg_g_log_posterior_β!, neg_h_log_posterior_β!,
                                                                 zeros(2*MCMC_S["m"]+2), BFGS()).minimizer
        β_mean_sample[j, :, t] = vcat(β_mean_aux, zeros((2*n_freq_max+2)  - length(β_mean_aux)))
      end
    end
  else
    s_aux = vcat(1, s_sample[1:n_CP_current, t], n_obs)
    for j in 1:(n_CP_current + 1)
      global a = floor(Int64, s_aux[j])
      if (j == n_CP_current + 1)
        global b = floor(Int64, n_obs)
      else
        global b = floor(Int64, (s_aux[j+1] - 1))
      end
      global y = data[a:b]
      global n = length(y)
      global σ_RW_ω = (1/(σ_RW_ω_hyper*n))

      m_current = n_freq_sample[j, t-1]
      σ_current = σ_sample[j, t-1]
      β_current = β_sample[j, 1:(2*m_current+2), t-1]
      ω_current = ω_sample[j, 1:(m_current), t-1]

      MCMC_S = RJMCMC_stationary_model(m_current, β_current, ω_current, σ_current, a, b, λ_S, c_S, ϕ_ω, ψ_ω, n_freq_max)
      n_freq_sample[j, t] = MCMC_S["m"]
      σ_sample[j,t] = MCMC_S["σ"]
      β_sample[j, :, t] = vcat(MCMC_S["β"], zeros((2*n_freq_max+2)  - length(MCMC_S["β"])))
      ω_sample[j, :, t] = vcat(MCMC_S["ω"], zeros(n_freq_max - length(MCMC_S["ω"])))
      log_likelik_sample[j, t] = log_likelihood_segment_aux(y, MCMC_S["β"], MCMC_S["ω"], a, b, MCMC_S["σ"])

      global ω = MCMC_S["ω"]
      global y = data
      global σ = MCMC_S["σ"]
      β_mean_aux = optimize(neg_f_log_posterior_β, neg_g_log_posterior_β!, neg_h_log_posterior_β!,
                                                               zeros(2*MCMC_S["m"]+2), BFGS()).minimizer
      β_mean_sample[j, :, t] = vcat(β_mean_aux, zeros((2*n_freq_max+2)  - length(β_mean_aux)))

    end
  end

  output = Dict("n_CP" => n_CP_sample, "β" => β_sample, "β_mean" => β_mean_sample, "σ" => σ_sample,
                "ω" => ω_sample, "s" => s_sample, "n_freq" => n_freq_sample, "log_likelik" => log_likelik_sample)

  return output
end

# Function: non-stationary model, death step.
function death_move_non_stationary(t, n_CP_sample, β_sample, β_mean_sample, ω_sample,
                          σ_sample, s_sample, n_freq_sample, log_likelik_sample)

  global y = data
  global n = length(data)

  n_CP_current = n_CP_sample[t-1]
  β_seg = β_sample[:, :, t-1]
  β_mean_seg = β_mean_sample[:, :, t-1]
  ω_seg = ω_sample[:, :, t-1]
  σ_seg = σ_sample[1:n_CP_current+1, t-1]
  s = s_sample[1:n_CP_current, t-1]
  n_freq_seg = n_freq_sample[1:(n_CP_current +1), t-1]
  log_likelik_seg = log_likelik_sample[1:(n_CP_current +1), t-1]

  s_current = vcat(1, s, n)
  index_s = sample(1:n_CP_current) # candidate to die
  s_proposed = vcat(s_current[1:(index_s)], s_current[(index_s+2):end])

  # Evaluating the support of s, in the scenario that s_current[index+1] were delated
  support_s = Array{Vector{Float64}}(n_CP_current)
  for k in 1:(n_CP_current)
    support_s[k] = [s_proposed[k]+ψ_NS, s_proposed[k+1]-ψ_NS]
  end


  # Notice that it's possible that [s_proposed[k]+phi, s_proposed[k+1]-phi]
  # could not make sense in terms that the interval[a, b], a>b.
  # This is solved by the function get_support_s
  length_support = get_support_s(support_s)

  ω_current_1 = ω_seg[index_s, 1:n_freq_seg[index_s]]
  n_freq_current_1 = length(ω_current_1)
  σ_current_1 = σ_seg[index_s]

  ω_current_2 = ω_seg[index_s+1, 1:n_freq_seg[index_s+1]]
  n_freq_current_2 = length(ω_current_2)
  σ_current_2 = σ_seg[index_s+1]

  β_current_1 = β_seg[index_s, 1:(2*n_freq_seg[index_s]+2)]
  β_current_2 = β_seg[index_s+1, 1:(2*n_freq_seg[index_s+1]+2)]

  log_likelik_1_current = log_likelik_seg[index_s]
  log_likelik_2_current = log_likelik_seg[index_s + 1]

  β_mean_current_1 = β_mean_seg[index_s, 1:(2*n_freq_seg[index_s]+2)]
  β_mean_current_2 = β_mean_seg[index_s+1, 1:(2*n_freq_seg[index_s+1]+2)]

  wprobs = [0.5, 0.5]
  items = [ω_current_1, ω_current_2]
  # ω_star = sort(vcat(ω_current_1, ω_current_2))
  ω_star = sample(items, Weights(wprobs))
  n_freq_star = length(ω_star)

  # Proposing σ
  σ_star = sqrt(sqrt((σ_current_1^2)*(σ_current_2^2)))


  # Proposing β

  global a = floor(Int64, s_proposed[index_s])
  if (s_proposed[index_s + 1] == n)
    global b = floor(Int64, s_proposed[index_s + 1])
  else
    global b = floor(Int64, s_proposed[index_s + 1]) - 1
  end

  y_star = y[a:b]
  X_aux = get_X(ω_star, a, b)
  # β_start_opt = inv(X_aux'*X_aux)*X_aux'*y_star
  β_start_opt = zeros(2*(n_freq_star) + 2)

  global ω = ω_star
  global σ = σ_star
  β_mean_star = optimize(neg_f_log_posterior_β, neg_g_log_posterior_β!,  neg_h_log_posterior_β!,
                    β_start_opt, BFGS()).minimizer
  β_var_star = inv(neg_hess_log_posterior_β(β_mean_star, ω, a, b, σ, σ_β))
  β_proposed_star = rand(MvNormal(β_mean_star, β_var_star), 1)
  log_likelik_star_proposed = log_likelihood_segment(β_proposed_star, ω_star, a, b, σ)


  # ------------ Log_likelik_ratio
  log_likelik_proposed = log_likelik_star_proposed
  log_likelik_current = log_likelik_1_current + log_likelik_2_current
  log_likelik_ratio = log_likelik_proposed - log_likelik_current


  # ------------ Prior_ratio

  # - n_CP
  log_prior_n_CP_ratio = log(pdf(Poisson(λ_NS), n_CP_current-1)/
                    pdf(Poisson(λ_NS), n_CP_current))

  # - s
  log_prior_s_ratio = log((((n-1)^2)/(2*(n_CP_current)*((n_CP_current - 1)*2 + 3)))*
        (s_current[index_s+2] - s_current[index_s])/
        ((s_current[index_s+2] - s_current[index_s+1])*(s_current[index_s+1] - s_current[index_s])))

  # n_freq
  log_prior_n_freq = log(pdf(Poisson(λ_S), n_freq_star)) - log(pdf(Poisson(λ_S), n_freq_current_1)) -
                           log(pdf(Poisson(λ_S), n_freq_current_2))

   # freq
  log_prior_freq = log(2^(n_freq_star)) - log(2^(n_freq_current_1)) - log(2^(n_freq_current_2))


  # - β
  log_prior_β_proposed = log(pdf(MvNormal(zeros(length(β_proposed_star)), (σ_β^2)*eye(length(β_proposed_star))),
                            β_proposed_star)[1])

  log_prior_β_1_current = log(pdf(MvNormal(zeros(length(β_current_1)), (σ_β^2)*eye(length(β_current_1))),
                            β_current_1)[1])
  log_prior_β_2_current = log(pdf(MvNormal(zeros(length(β_current_2)), (σ_β^2)*eye(length(β_current_2))),
                            β_current_2)[1])

  log_prior_β_ratio = log_prior_β_proposed - (log_prior_β_1_current + log_prior_β_2_current)


  # - σ
  log_prior_σ2_proposed = log(pdf(InverseGamma(ν0/2, γ0/2), σ_star^2))

  log_prior_σ2_1_current = log(pdf(InverseGamma(ν0/2, γ0/2), σ_current_1^2))
  log_prior_σ2_2_current = log(pdf(InverseGamma(ν0/2, γ0/2), σ_current_2^2))

  log_prior_σ2_ratio = log_prior_σ2_proposed - (log_prior_σ2_1_current + log_prior_σ2_2_current)

  log_prior_ratio = log_prior_n_CP_ratio + log_prior_n_freq + log_prior_freq +
                   log_prior_s_ratio + log_prior_σ2_ratio + log_prior_β_ratio


  # ----------- Proposal_ratio
  death_prob = c_NS*min(1, pdf(Poisson(λ_NS), n_CP_current-1)/
                 pdf(Poisson(λ_NS), n_CP_current))
  birth_prob = c_NS*min(1, pdf(Poisson(λ_NS), n_CP_current)/
                 pdf(Poisson(λ_NS), n_CP_current-1))

  log_proposal_ratio_n_CP = log(birth_prob) - log(death_prob)

  log_proposal_ratio_s = log(n_CP_current/length_support)

  log_proposal_ratio_m_omega = -log(0.5)


  # Variance beta current matrixes

  a = floor(Int64, s_current[index_s])
  b = floor(Int64, s_current[index_s+1]) - 1

  β_var_current_1 =inv(neg_hess_log_posterior_β(β_mean_current_1,
                    ω_current_1, a, b, σ_current_1, σ_β))

  a = floor(Int64, s_current[index_s+1])
  if (s_current[index_s+2]==n)
    b = floor(Int64, s_current[index_s+2])
  else
    b = floor(Int64, s_current[index_s+2]) - 1
  end
  β_var_current_2 =inv(neg_hess_log_posterior_β(β_mean_current_2,
                    ω_current_2, a, b, σ_current_2, σ_β))


  log_proposal_β_1_current = (-log(sqrt(det(2π*β_var_current_1))) +
                             (-0.5*(β_current_1 - β_mean_current_1)'*inv(β_var_current_1)*(β_current_1 - β_mean_current_1)))[1]
  log_proposal_β_2_current = (- log(sqrt(det(2π*β_var_current_2))) +
                               (-0.5*(β_current_2 - β_mean_current_2)'*inv(β_var_current_2)*(β_current_2 - β_mean_current_2)))[1]

  log_proposal_β_proposed = (- log(sqrt(det(2π* β_var_star))) +
                               (-0.5*(β_proposed_star - β_mean_star)'*inv(β_var_star)*(β_proposed_star - β_mean_star)))[1]


  log_proposal_β_ratio = (log_proposal_β_1_current + log_proposal_β_2_current) - log_proposal_β_proposed

  log_proposal_ratio = log_proposal_ratio_n_CP + log_proposal_ratio_s + log_proposal_β_ratio +
                       log_proposal_ratio_m_omega


  # Jacobian
  log_jacobian = -log(2*(σ_current_1 + σ_current_2)^2)


  # ---------- Output proposed objects

  if (index_s == 1)

    # β
    β_aux_1 = β_seg[(index_s+2):(n_CP_current + 1), :]
    β_aux_2 = reshape(vcat(vec(β_proposed_star), zeros((2*n_freq_max+2) - length(β_proposed_star))), 1, (2*n_freq_max+2))
    β_aux = [β_aux_2; β_aux_1]
    β_zeros_aux = zeros((n_CP_max - size(β_aux)[1] + 1),(2*n_freq_max+2))
    β_proposed = [β_aux; β_zeros_aux]

    # β_mean
    β_mean_aux_1 = β_mean_seg[(index_s+2):(n_CP_current + 1), :]
    β_mean_aux_2 = reshape(vcat(vec(β_mean_star), zeros((2*n_freq_max+2) - length(β_mean_star))), 1, (2*n_freq_max+2))
    β_mean_aux = [β_mean_aux_2; β_mean_aux_1]
    β_mean_zeros_aux = zeros((n_CP_max - size(β_mean_aux)[1] + 1), (2*n_freq_max+2))
    β_mean_proposed = [β_mean_aux; β_mean_zeros_aux]


    # ω
    ω_aux_1 = ω_seg[(index_s+2):(n_CP_current + 1), :]
    ω_aux_2 = reshape(vcat(vec(ω_star), zeros(n_freq_max - length(ω_star))), 1, n_freq_max)
    ω_aux = [ω_aux_2; ω_aux_1]
    ω_zeros_aux = zeros((n_CP_max - size(ω_aux)[1] + 1), n_freq_max)
    ω_proposed =[ω_aux; ω_zeros_aux]

    # n_freq
    n_freq_aux_1 = n_freq_seg[(index_s+2):(n_CP_current + 1)]
    n_freq_aux_2 = n_freq_star
    n_freq_aux = [n_freq_aux_2; n_freq_aux_1]
    n_freq_zeros_aux = zeros(Int64, (n_CP_max - size(n_freq_aux)[1] + 1))
    n_freq_proposed = [n_freq_aux; n_freq_zeros_aux]

    # σ
    σ_aux_1 = σ_seg[(index_s+2):(n_CP_current + 1)]
    σ_aux_2 = σ_star
    σ_aux = [σ_aux_2; σ_aux_1]
    σ_zeros_aux = zeros(Float64, (n_CP_max - size(σ_aux)[1] + 1))
    σ_proposed = [σ_aux; σ_zeros_aux]


    # log_likelik
    log_likelik_aux_1  = log_likelik_seg[(index_s+2):(n_CP_current + 1)]
    log_likelik_aux_2 = log_likelik_star_proposed
    log_likelik_aux = [log_likelik_aux_2; log_likelik_aux_1]
    log_likelik_zeros_aux = zeros(Int64, (n_CP_max - size(log_likelik_aux)[1] + 1))
    log_likelik_seg_proposed = [log_likelik_aux; log_likelik_zeros_aux ]

  elseif (index_s == n_CP_current)

    # β
    β_aux_1 = β_seg[1:(index_s-1), :]
    β_aux_2 = reshape(vcat(vec(β_proposed_star), zeros((2*n_freq_max+2) - length(β_proposed_star))), 1, (2*n_freq_max+2))
    β_aux = [β_aux_1; β_aux_2]
    β_zeros_aux = zeros((n_CP_max - size(β_aux)[1] + 1), (2*n_freq_max+2))
    β_proposed = [β_aux; β_zeros_aux]

    # β_mean
    β_mean_aux_1 = β_mean_seg[1:(index_s-1), :]
    β_mean_aux_2 = reshape(vcat(vec(β_mean_star), zeros((2*n_freq_max+2) - length(β_mean_star))), 1,(2*n_freq_max+2))
    β_mean_aux = [β_mean_aux_1; β_mean_aux_2]
    β_mean_zeros_aux = zeros((n_CP_max - size(β_mean_aux)[1] + 1), (2*n_freq_max+2))
    β_mean_proposed = [β_mean_aux; β_mean_zeros_aux]

    # ω
    ω_aux_1 = ω_seg[1:(index_s-1), :]
    ω_aux_2 = reshape(vcat(vec(ω_star), zeros(n_freq_max - length(ω_star))), 1, n_freq_max)
    ω_aux = [ω_aux_1; ω_aux_2]
    ω_zeros_aux = zeros((n_CP_max - size(ω_aux)[1] + 1), n_freq_max)
    ω_proposed =[ω_aux; ω_zeros_aux]

    # n_freq
    n_freq_aux_1 = n_freq_seg[1:(index_s-1)]
    n_freq_aux_2 = n_freq_star
    n_freq_aux = [n_freq_aux_1; n_freq_aux_2]
    n_freq_zeros_aux = zeros(Int64, (n_CP_max - size(n_freq_aux)[1] + 1))
    n_freq_proposed = [n_freq_aux; n_freq_zeros_aux]

    # σ
    σ_aux_1 = σ_seg[1:(index_s-1)]
    σ_aux_2 = σ_star
    σ_aux = [σ_aux_1; σ_aux_2]
    σ_zeros_aux = zeros(Float64, (n_CP_max - size(σ_aux)[1] + 1))
    σ_proposed = [σ_aux; σ_zeros_aux]

    # log_likelik
    log_likelik_aux_1  = log_likelik_seg[1:(index_s-1)]
    log_likelik_aux_2 = log_likelik_star_proposed
    log_likelik_aux = [log_likelik_aux_1; log_likelik_aux_2]
    log_likelik_zeros_aux = zeros(Int64, (n_CP_max - size(log_likelik_aux)[1] + 1))
    log_likelik_seg_proposed = [log_likelik_aux; log_likelik_zeros_aux ]
  else

    # β
    β_aux_1 = β_seg[(1:(index_s - 1)), :]
    β_aux_2 = reshape(vcat(vec(β_proposed_star), zeros((2*n_freq_max+2) - length(β_proposed_star))), 1, (2*n_freq_max+2))
    β_aux_3 = β_seg[(index_s+2:(n_CP_current+1)), :]
    β_aux = [β_aux_1; β_aux_2; β_aux_3]
    β_zeros_aux = zeros((n_CP_max - size(β_aux)[1] + 1), (2*n_freq_max+2))
    β_proposed = [β_aux; β_zeros_aux]

    # β_mean
    β_mean_aux_1 = β_mean_seg[1:(index_s-1), :]
    β_mean_aux_2 = reshape(vcat(vec(β_mean_star), zeros((2*n_freq_max+2) - length(β_mean_star))), 1, (2*n_freq_max+2))
    β_mean_aux_3 =  β_mean_seg[(index_s+2:(n_CP_current+1)), :]
    β_mean_aux = [β_mean_aux_1; β_mean_aux_2; β_mean_aux_3]
    β_mean_zeros_aux = zeros((n_CP_max - size(β_mean_aux)[1] + 1), (2*n_freq_max+2))
    β_mean_proposed = [β_mean_aux; β_mean_zeros_aux]

    # ω
    ω_aux_1 = ω_seg[1:(index_s-1), :]
    ω_aux_2 = reshape(vcat(vec(ω_star), zeros(n_freq_max - length(ω_star))), 1, n_freq_max)
    ω_aux_3 = ω_seg[(index_s+2:(n_CP_current+1)), :]
    ω_aux = [ω_aux_1; ω_aux_2; ω_aux_3]
    ω_zeros_aux = zeros((n_CP_max - size(ω_aux)[1] + 1), n_freq_max)
    ω_proposed =[ω_aux; ω_zeros_aux]

    # n_freq
    n_freq_aux_1 = n_freq_seg[1:(index_s-1)]
    n_freq_aux_2 = n_freq_star
    n_freq_aux_3 = n_freq_seg[(index_s+2:(n_CP_current+1))]
    n_freq_aux = [n_freq_aux_1; n_freq_aux_2; n_freq_aux_3]
    n_freq_zeros_aux = zeros(Int64, (n_CP_max - size(n_freq_aux)[1] + 1))
    n_freq_proposed = [n_freq_aux; n_freq_zeros_aux]

    # σ
    σ_aux_1 = σ_seg[1:(index_s-1)]
    σ_aux_2 = σ_star
    σ_aux_3 = σ_seg[(index_s+2:(n_CP_current+1))]
    σ_aux = [σ_aux_1; σ_aux_2; σ_aux_3]
    σ_zeros_aux = zeros(Float64, (n_CP_max - size(σ_aux)[1] + 1))
    σ_proposed = [σ_aux; σ_zeros_aux]


    # log_likelik
    log_likelik_aux_1  = log_likelik_seg[1:(index_s-1)]
    log_likelik_aux_2 = log_likelik_star_proposed
    log_likelik_aux_3 = log_likelik_seg[(index_s+2:(n_CP_current+1))]
    log_likelik_aux = [log_likelik_aux_1; log_likelik_aux_2; log_likelik_aux_3]
    log_likelik_zeros_aux = zeros(Float64, (n_CP_max - size(log_likelik_aux)[1] + 1))
    log_likelik_seg_proposed = [log_likelik_aux; log_likelik_zeros_aux ]
  end

  MH_ratio = log_likelik_ratio + log_prior_ratio + log_proposal_ratio + log_jacobian
  epsilon = min(1, exp(MH_ratio))
  U = rand()


  # ---- # Accept / Reject

  if (U <= epsilon)
    n_CP_sample[t] = n_CP_current - 1
    s_sample[1:n_CP_sample[t], t] = s_proposed[2:(end-1)]
    β_sample[:, :, t] = β_proposed
    β_mean_sample[:, :, t] = β_mean_proposed
    ω_sample[:, :, t] = ω_proposed
    n_freq_sample[:, t] = n_freq_proposed
    σ_sample[:, t] = σ_proposed
    log_likelik_sample[:, t] = log_likelik_seg_proposed
    accepted = true
  else
    n_CP_sample[t] = n_CP_current
    s_sample[1:n_CP_sample[t], t] = s_current[2:(end-1)]
    β_sample[:, :, t] = β_seg
    β_mean_sample[:, :, t] = β_mean_seg
    ω_sample[:, :, t] = ω_seg
    n_freq_sample[1:(n_CP_sample[t] + 1), t] = n_freq_seg
    σ_sample[1:(n_CP_sample[t] + 1), t] = σ_seg
    log_likelik_sample[1:(n_CP_sample[t] + 1), t] = log_likelik_seg
    accepted = false
  end


  if (accepted == true)

    if (index_s == 1)

      # Suppose index_s == 1
      index_seg_update = collect((index_s+2):(n_CP_current + 1))

      # --- Updating segments not involved in death move (w.r.t t-1)
      for j in index_seg_update

        global a = floor(Int64, s_current[j])
        if (j == n_CP_current + 1)
          global b = floor(Int64, n_obs)
        else
          global b = floor(Int64, (s_current[j+1] - 1))
        end
        global y = data[a:b]
        global n = length(y)
        global σ_RW_ω = (1/(σ_RW_ω_hyper*n))


        m_current = n_freq_sample[j, t-1]
        σ_current = σ_sample[j, t-1]
        β_current = β_sample[j, 1:(2*m_current+2), t-1]
        ω_current = ω_sample[j, 1:(m_current), t-1]

        MCMC_S = RJMCMC_stationary_model(m_current, β_current, ω_current, σ_current, a, b, λ_S, c_S, ϕ_ω, ψ_ω, n_freq_max)
        n_freq_sample[j-1, t] = MCMC_S["m"]
        σ_sample[j-1, t] = MCMC_S["σ"]
        β_sample[j-1, :, t] = vcat(MCMC_S["β"], zeros((2*n_freq_max+2)  - length(MCMC_S["β"])))
        ω_sample[j-1, :, t] = vcat(MCMC_S["ω"], zeros(n_freq_max - length(MCMC_S["ω"])))
        log_likelik_sample[j-1, t] = log_likelihood_segment_aux(y, MCMC_S["β"], MCMC_S["ω"], a, b, MCMC_S["σ"])

        global ω = MCMC_S["ω"]
        global σ = MCMC_S["σ"]
        global y = data
        β_mean_aux = optimize(neg_f_log_posterior_β, neg_g_log_posterior_β!, neg_h_log_posterior_β!,
                                                                 zeros(2*MCMC_S["m"]+2), BFGS()).minimizer
        β_mean_sample[j-1, :, t] = vcat(β_mean_aux, zeros((2*n_freq_max+2)  - length(β_mean_aux)))
      end

      # --- Updating segment involved in death move (w.r.t )
      global a = floor(Int64, s_current[index_s])
      global b = floor(Int64, (s_current[index_s+1] - 1))
      global y = data[a:b]
      global n = length(y)
      global σ_RW_ω = (1/(σ_RW_ω_hyper*n))

      m_current = n_freq_sample[index_s, t]
      σ_current = σ_sample[index_s, t]
      β_current = β_sample[index_s, 1:(2*m_current+2), t]
      ω_current = ω_sample[index_s, 1:(m_current), t]

      MCMC_S = RJMCMC_stationary_model(m_current, β_current, ω_current, σ_current, a, b, λ_S, c_S, ϕ_ω, ψ_ω, n_freq_max)
      n_freq_sample[index_s, t] = MCMC_S["m"]
      σ_sample[index_s, t] = MCMC_S["σ"]
      β_sample[index_s, :, t] = vcat(MCMC_S["β"], zeros((2*n_freq_max+2)  - length(MCMC_S["β"])))
      ω_sample[index_s, :, t] = vcat(MCMC_S["ω"], zeros(n_freq_max - length(MCMC_S["ω"])))
      log_likelik_sample[index_s, t] = log_likelihood_segment_aux(y, MCMC_S["β"], MCMC_S["ω"], a, b, MCMC_S["σ"])

      global ω = MCMC_S["ω"]
      global y = data
      global σ = MCMC_S["σ"]
      β_mean_aux = optimize(neg_f_log_posterior_β, neg_g_log_posterior_β!, neg_h_log_posterior_β!,
                                                               zeros(2*MCMC_S["m"]+2), BFGS()).minimizer
      β_mean_sample[index_s, :, t] = vcat(β_mean_aux, zeros((2*n_freq_max+2)  - length(β_mean_aux)))
    elseif (index_s == n_CP_current)

      index_seg_update = collect(1:(n_CP_current-1))

      # --- Updating segments not involved in death move (w.r.t t-1)
      for j in index_seg_update

        global a = floor(Int64, s_current[j])
        if (j == n_CP_current + 1)
          global b = floor(Int64, n_obs)
        else
          global b = floor(Int64, (s_current[j+1] - 1))
        end
        global y = data[a:b]
        global n = length(y)
        global σ_RW_ω = (1/(σ_RW_ω_hyper*n))

        m_current = n_freq_sample[j, t-1]
        σ_current = σ_sample[j, t-1]
        β_current = β_sample[j, 1:(2*m_current+2), t-1]
        ω_current = ω_sample[j, 1:(m_current), t-1]

        MCMC_S = RJMCMC_stationary_model(m_current, β_current, ω_current, σ_current, a, b, λ_S, c_S, ϕ_ω, ψ_ω, n_freq_max)
        n_freq_sample[j, t] = MCMC_S["m"]
        σ_sample[j, t] = MCMC_S["σ"]
        β_sample[j, :, t] = vcat(MCMC_S["β"], zeros((2*n_freq_max+2)  - length(MCMC_S["β"])))
        ω_sample[j, :, t] = vcat(MCMC_S["ω"], zeros(n_freq_max - length(MCMC_S["ω"])))
        log_likelik_sample[j, t] = log_likelihood_segment_aux(y, MCMC_S["β"], MCMC_S["ω"], a, b, MCMC_S["σ"])

        global ω = MCMC_S["ω"]
        global σ = MCMC_S["σ"]
        global y = data

        β_mean_aux = optimize(neg_f_log_posterior_β, neg_g_log_posterior_β!, neg_h_log_posterior_β!,
                                                                 zeros(2*MCMC_S["m"]+2), BFGS()).minimizer
        β_mean_sample[j, :, t] = vcat(β_mean_aux, zeros((2*n_freq_max+2)  - length(β_mean_aux)))
      end

      # --- Updating segment involved in death move (w.r.t )
      global a = floor(Int64, s_current[index_s])
      global b = n_obs
      global y = data[a:b]
      global n = length(y)
      global σ_RW_ω = (1/(σ_RW_ω_hyper*n))

      m_current = n_freq_sample[index_s, t]
      σ_current = σ_sample[index_s, t]
      β_current = β_sample[index_s, 1:(2*m_current+2), t]
      ω_current = ω_sample[index_s, 1:(m_current), t]

      MCMC_S = RJMCMC_stationary_model(m_current, β_current, ω_current, σ_current, a, b, λ_S, c_S, ϕ_ω, ψ_ω, n_freq_max)
      n_freq_sample[index_s, t] = MCMC_S["m"]
      σ_sample[index_s, t] = MCMC_S["σ"]
      β_sample[index_s, :, t] = vcat(MCMC_S["β"], zeros((2*n_freq_max+2)  - length(MCMC_S["β"])))
      ω_sample[index_s, :, t] = vcat(MCMC_S["ω"], zeros(n_freq_max - length(MCMC_S["ω"])))
      log_likelik_sample[index_s, t] = log_likelihood_segment_aux(y, MCMC_S["β"], MCMC_S["ω"], a, b, MCMC_S["σ"])

      global ω = MCMC_S["ω"]
      global σ = MCMC_S["σ"]
      global y = data
      β_mean_aux = optimize(neg_f_log_posterior_β, neg_g_log_posterior_β!, neg_h_log_posterior_β!,
                                                               zeros(2*MCMC_S["m"]+2), BFGS()).minimizer
      β_mean_sample[index_s, :, t] = vcat(β_mean_aux, zeros((2*n_freq_max+2)  - length(β_mean_aux)))
    else
      # --- Updating segments not involved in death move (w.r.t t-1)
      index_seg_update = vcat(collect(1:(index_s-1)), collect((index_s+2):(n_CP_current + 1)))

      for j in index_seg_update

        global a = floor(Int64, s_current[j])
        if (j == n_CP_current + 1)
          global b = floor(Int64, n_obs)
        else
          global b = floor(Int64, (s_current[j+1] - 1))
        end
        global y = data[a:b]
        global n = length(y)
        global σ_RW_ω = (1/(σ_RW_ω_hyper*n))

        m_current = n_freq_sample[j, t-1]
        σ_current = σ_sample[j, t-1]
        β_current = β_sample[j, 1:(2*m_current+2), t-1]
        ω_current = ω_sample[j, 1:(m_current), t-1]

        MCMC_S = RJMCMC_stationary_model(m_current, β_current, ω_current, σ_current, a, b, λ_S, c_S, ϕ_ω, ψ_ω, n_freq_max)


        if (j < index_s)

          n_freq_sample[j, t] = MCMC_S["m"]
          σ_sample[j, t] = MCMC_S["σ"]
          β_sample[j, :, t] = vcat(MCMC_S["β"], zeros((2*n_freq_max+2)  - length(MCMC_S["β"])))
          ω_sample[j, :, t] = vcat(MCMC_S["ω"], zeros(n_freq_max - length(MCMC_S["ω"])))
          log_likelik_sample[j, t] = log_likelihood_segment_aux(y, MCMC_S["β"], MCMC_S["ω"], a, b, MCMC_S["σ"])

          global ω = MCMC_S["ω"]
          global σ = MCMC_S["σ"]
          global y = data
          β_mean_aux = optimize(neg_f_log_posterior_β, neg_g_log_posterior_β!, neg_h_log_posterior_β!,
                                                                   zeros(2*MCMC_S["m"]+2), BFGS()).minimizer
          β_mean_sample[j, :, t] = vcat(β_mean_aux, zeros((2*n_freq_max+2)  - length(β_mean_aux)))

        else

          n_freq_sample[j-1, t] = MCMC_S["m"]
          σ_sample[j-1, t] = MCMC_S["σ"]
          β_sample[j-1, :, t] = vcat(MCMC_S["β"], zeros((2*n_freq_max+2)  - length(MCMC_S["β"])))
          ω_sample[j-1, :, t] = vcat(MCMC_S["ω"], zeros(n_freq_max - length(MCMC_S["ω"])))
          log_likelik_sample[j-1, t] = log_likelihood_segment_aux(y, MCMC_S["β"], MCMC_S["ω"], a, b, MCMC_S["σ"])

          global ω = MCMC_S["ω"]
          global σ = MCMC_S["σ"]
          global y = data
          β_mean_aux = optimize(neg_f_log_posterior_β, neg_g_log_posterior_β!, neg_h_log_posterior_β!,
                                                                   zeros(2*MCMC_S["m"]+2), BFGS()).minimizer
          β_mean_sample[j-1, :, t] = vcat(β_mean_aux, zeros((2*n_freq_max+2)  - length(β_mean_aux)))

        end

      end

      # --- Updating segment involved in death move (w.r.t  t)
      global a = floor(Int64, s_current[index_s])
      global b = floor(Int64, s_current[index_s+2]) - 1
      global y = data[a:b]
      global n = length(y)
      global σ_RW_ω = (1/(σ_RW_ω_hyper*n))

      m_current = n_freq_sample[index_s, t]
      σ_current = σ_sample[index_s, t]
      β_current = β_sample[index_s, 1:(2*m_current+2), t]
      ω_current = ω_sample[index_s, 1:(m_current), t]

      MCMC_S = RJMCMC_stationary_model(m_current, β_current, ω_current, σ_current, a, b, λ_S, c_S, ϕ_ω, ψ_ω, n_freq_max)
      n_freq_sample[index_s, t] = MCMC_S["m"]
      σ_sample[index_s, t] = MCMC_S["σ"]
      β_sample[index_s, :, t] = vcat(MCMC_S["β"], zeros((2*n_freq_max+2)  - length(MCMC_S["β"])))
      ω_sample[index_s, :, t] = vcat(MCMC_S["ω"], zeros(n_freq_max - length(MCMC_S["ω"])))
      log_likelik_sample[index_s, t] = log_likelihood_segment_aux(y, MCMC_S["β"], MCMC_S["ω"], a, b, MCMC_S["σ"])

      global ω = MCMC_S["ω"]
      global σ = MCMC_S["σ"]
      global y = data
      β_mean_aux = optimize(neg_f_log_posterior_β, neg_g_log_posterior_β!, neg_h_log_posterior_β!,
                                                               zeros(2*MCMC_S["m"]+2), BFGS()).minimizer
      β_mean_sample[index_s, :, t] = vcat(β_mean_aux, zeros((2*n_freq_max+2)  - length(β_mean_aux)))
    end
  else
    s_aux = vcat(1, s_sample[1:n_CP_current, t], n_obs)
    for j in 1:(n_CP_current + 1)
      global a = floor(Int64, s_aux[j])
      if (j == n_CP_current + 1)
        global b = floor(Int64, n_obs)
      else
        global b = floor(Int64, (s_aux[j+1] - 1))
      end
      global y = data[a:b]
      global n = length(y)
      global σ_RW_ω = (1/(σ_RW_ω_hyper*n))

      m_current = n_freq_sample[j, t-1]
      σ_current = σ_sample[j, t-1]
      β_current = β_sample[j, 1:(2*m_current+2), t-1]
      ω_current = ω_sample[j, 1:(m_current), t-1]

      MCMC_S = RJMCMC_stationary_model(m_current, β_current, ω_current, σ_current, a, b, λ_S, c_S, ϕ_ω, ψ_ω, n_freq_max)
      n_freq_sample[j, t] = MCMC_S["m"]
      σ_sample[j, t] = MCMC_S["σ"]
      β_sample[j, :, t] = vcat(MCMC_S["β"], zeros((2*n_freq_max+2)  - length(MCMC_S["β"])))
      ω_sample[j, :, t] = vcat(MCMC_S["ω"], zeros(n_freq_max - length(MCMC_S["ω"])))
      log_likelik_sample[j, t] = log_likelihood_segment_aux(y, MCMC_S["β"], MCMC_S["ω"], a, b, MCMC_S["σ"])

      global ω = MCMC_S["ω"]
      global σ = MCMC_S["σ"]
      global y = data
      β_mean_aux = optimize(neg_f_log_posterior_β, neg_g_log_posterior_β!, neg_h_log_posterior_β!,
                                                               zeros(2*MCMC_S["m"]+2), BFGS()).minimizer
      β_mean_sample[j, :, t] = vcat(β_mean_aux, zeros((2*n_freq_max+2)  - length(β_mean_aux)))

    end
  end

  output = Dict("n_CP" => n_CP_sample, "β" => β_sample, "β_mean" => β_mean_sample, "σ" => σ_sample,
              "ω" => ω_sample, "s" => s_sample, "n_freq" => n_freq_sample, "log_likelik" => log_likelik_sample)

  return output
end
