# Supplementary material for: Bayesian Model Search for Nonstationary Periodic Time Series
Source: J Am Stat Assoc. 2019 Jul 9;115(531):1320–35. doi: 10.1080/01621459.2019.1623043 (PMC7984273; doi:10.1080/01621459.2019.1623043)
Supplement: Supplemental Material [file UASA_A_1623043_SM4900.zip › Supplemental_Material/README.txt]

=============================================================================


                   * Supplemental Material to  *
   

      "Bayesian Model Search for Nonstationary Periodic Time Series" 
                     (2019), Hadj-Amar et al

==============================================================================


This supplemental material includes: 

1) "Supplemental_Material.pdf"
2) "AutoNOM", containing Julia scripts that implement the methodology.
3) "Data", containing four dataset (1 skin temperature and 3 breathing traces of a rat)
