# Supplementary material for: Bayesian Model Search for Nonstationary Periodic Time Series
Source: J Am Stat Assoc. 2019 Jul 9;115(531):1320–35. doi: 10.1080/01621459.2019.1623043 (PMC7984273; doi:10.1080/01621459.2019.1623043)
Supplement: Supplemental Material [file UASA_A_1623043_SM4900.zip › Supplemental_Material/Data/rats_c.csv]

x1
-0.13671875
-0.13824462890625
-0.14068603515625
-0.14434814453125
-0.146484375
-0.14739990234375
-0.148162841796875
-0.150299072265625
-0.145263671875
-0.15167236328125
-0.152435302734375
-0.14801025390625
-0.14892578125
-0.150909423828125
-0.14892578125
-0.152435302734375
-0.1519775390625
-0.15380859375
-0.1617431640625
-0.162200927734375
-0.16693115234375
-0.175018310546875
-0.18096923828125
-0.186767578125
-0.189361572265625
-0.1904296875
-0.19073486328125
-0.186004638671875
-0.185546875
-0.182647705078125
-0.183563232421875
-0.18402099609375
-0.182037353515625
-0.182952880859375
-0.185089111328125
-0.186004638671875
-0.193023681640625
-0.1934814453125
-0.194091796875
-0.198822021484375
-0.200653076171875
-0.204315185546875
-0.20416259765625
-0.206298828125
-0.2099609375
-0.2069091796875
-0.205841064453125
-0.2081298828125
-0.201263427734375
-0.201873779296875
-0.197906494140625
-0.199737548828125
-0.196075439453125
-0.192718505859375
-0.196990966796875
-0.192718505859375
-0.196685791015625
-0.196990966796875
-0.1995849609375
-0.20172119140625
-0.209197998046875
-0.212249755859375
-0.218658447265625
-0.225067138671875
-0.22491455078125
-0.2288818359375
-0.22735595703125
-0.230865478515625
-0.2301025390625
-0.22705078125
-0.233306884765625
-0.232391357421875
-0.235137939453125
-0.23773193359375
-0.2410888671875
-0.248260498046875
-0.24658203125
-0.253753662109375
-0.258331298828125
-0.260162353515625
-0.261688232421875
-0.26641845703125
-0.266571044921875
-0.2716064453125
-0.269622802734375
-0.270843505859375
-0.26885986328125
-0.265960693359375
-0.269012451171875
-0.26519775390625
-0.26123046875
-0.2569580078125
-0.255584716796875
-0.250244140625
-0.248870849609375
-0.24383544921875
-0.2471923828125
-0.247344970703125
-0.245208740234375
-0.244598388671875
-0.24322509765625
-0.245513916015625
-0.24688720703125
-0.24017333984375
-0.245819091796875
-0.237579345703125
-0.234222412109375
-0.22796630859375
-0.2203369140625
-0.214691162109375
-0.208282470703125
-0.204620361328125
-0.201416015625
-0.197906494140625
-0.19287109375
-0.1934814453125
-0.188446044921875
-0.191192626953125
-0.189361572265625
-0.184173583984375
-0.1898193359375
-0.18798828125
-0.184173583984375
-0.18585205078125
-0.18280029296875
-0.1824951171875
-0.1837158203125
-0.178985595703125
-0.18035888671875
-0.1788330078125
-0.18096923828125
-0.18096923828125
-0.178680419921875
-0.179901123046875
-0.1837158203125
-0.185546875
-0.18951416015625
-0.194854736328125
-0.20050048828125
-0.204925537109375
-0.213775634765625
-0.222625732421875
-0.231781005859375
-0.232696533203125
-0.23956298828125
-0.24383544921875
-0.2520751953125
-0.2569580078125
-0.25726318359375
-0.25970458984375
-0.266265869140625
-0.2685546875
-0.277099609375
-0.27801513671875
-0.288238525390625
-0.298309326171875
-0.299224853515625
-0.306549072265625
-0.309600830078125
-0.317230224609375
-0.326385498046875
-0.326995849609375
-0.333404541015625
-0.3424072265625
-0.340576171875
-0.3485107421875
-0.34820556640625
-0.351715087890625
-0.355377197265625
-0.354461669921875
-0.360260009765625
-0.36529541015625
-0.362091064453125
-0.370941162109375
-0.36468505859375
-0.37017822265625
-0.36895751953125
-0.37078857421875
-0.3765869140625
-0.3826904296875
-0.385284423828125
-0.38970947265625
-0.40008544921875
-0.40069580078125
-0.406951904296875
-0.4107666015625
-0.411376953125
-0.41839599609375
-0.411834716796875
-0.413055419921875
-0.41717529296875
-0.41015625
-0.419158935546875
-0.4229736328125
-0.42877197265625
-0.432281494140625
-0.435791015625
-0.441131591796875
-0.448455810546875
-0.456390380859375
-0.467681884765625
-0.473175048828125
-0.47821044921875
-0.48614501953125
-0.48797607421875
-0.4962158203125
-0.493621826171875
-0.500030517578125
-0.50689697265625
-0.50567626953125
-0.50872802734375
-0.5133056640625
-0.51483154296875
-0.51971435546875
-0.519561767578125
-0.5224609375
-0.533905029296875
-0.5328369140625
-0.54351806640625
-0.548095703125
-0.554046630859375
-0.5609130859375
-0.57342529296875
-0.573272705078125
-0.57861328125
-0.58013916015625
-0.580291748046875
-0.581512451171875
-0.576629638671875
-0.57647705078125
-0.579071044921875
-0.57464599609375
-0.568084716796875
-0.5718994140625
-0.573883056640625
-0.575408935546875
-0.573577880859375
-0.57891845703125
-0.580596923828125
-0.579833984375
-0.58746337890625
-0.588226318359375
-0.587310791015625
-0.591278076171875
-0.586395263671875
-0.588531494140625
-0.58868408203125
-0.584564208984375
-0.582733154296875
-0.574493408203125
-0.56854248046875
-0.568389892578125
-0.561676025390625
-0.55206298828125
-0.54931640625
-0.541229248046875
-0.539093017578125
-0.528717041015625
-0.52734375
-0.5218505859375
-0.514984130859375
-0.504608154296875
-0.4986572265625
-0.48858642578125
-0.478057861328125
-0.467071533203125
-0.4559326171875
-0.443115234375
-0.4248046875
-0.4071044921875
-0.3912353515625
-0.37628173828125
-0.36102294921875
-0.338592529296875
-0.323944091796875
-0.310516357421875
-0.290679931640625
-0.278167724609375
-0.26580810546875
-0.245513916015625
-0.23284912109375
-0.21453857421875
-0.192108154296875
-0.177459716796875
-0.15533447265625
-0.13763427734375
-0.118255615234375
-0.0921630859375
-0.077362060546875
-0.05706787109375
-0.034027099609375
-0.014190673828125
0.011749267578125
0.031890869140625
0.05035400390625
0.0738525390625
0.092315673828125
0.108795166015625
0.12908935546875
0.142669677734375
0.15411376953125
0.17242431640625
0.18646240234375
0.19927978515625
0.21453857421875
0.230255126953125
0.244293212890625
0.264739990234375
0.28778076171875
0.30029296875
0.317840576171875
0.337066650390625
0.3497314453125
0.364837646484375
0.37933349609375
0.39154052734375
0.40252685546875
0.4119873046875
0.4266357421875
0.4351806640625
0.44525146484375
0.454864501953125
0.468292236328125
0.474853515625
0.488739013671875
0.501861572265625
0.509796142578125
0.5242919921875
0.5401611328125
0.547332763671875
0.564422607421875
0.576019287109375
0.58868408203125
0.599365234375
0.610504150390625
0.6195068359375
0.627288818359375
0.634765625
0.642852783203125
0.647125244140625
0.65521240234375
0.663299560546875
0.670166015625
0.675811767578125
0.685272216796875
0.688323974609375
0.70098876953125
0.714111328125
0.7257080078125
0.7354736328125
0.74737548828125
0.75347900390625
0.76690673828125
0.772552490234375
0.771026611328125
0.780181884765625
0.78094482421875
0.784759521484375
0.78399658203125
0.7879638671875
0.787200927734375
0.791015625
0.7867431640625
0.7928466796875
0.78857421875
0.79254150390625
0.7940673828125
0.799102783203125
0.79925537109375
0.799560546875
0.79742431640625
0.803985595703125
0.802001953125
0.798797607421875
0.79986572265625
0.79254150390625
0.792694091796875
0.7891845703125
0.777435302734375
0.77606201171875
0.763397216796875
0.7501220703125
0.742340087890625
0.732421875
0.73333740234375
0.7183837890625
0.713043212890625
0.710296630859375
0.70404052734375
0.698394775390625
0.6976318359375
0.688323974609375
0.683441162109375
0.67596435546875
0.662841796875
0.65948486328125
0.64697265625
0.63323974609375
0.626678466796875
0.611419677734375
0.60028076171875
0.59112548828125
0.582122802734375
0.572509765625
0.56793212890625
0.552978515625
0.552978515625
0.543975830078125
0.539093017578125
0.53558349609375
0.532684326171875
0.52886962890625
0.528411865234375
0.519561767578125
0.520782470703125
0.5133056640625
0.50262451171875
0.503997802734375
0.494537353515625
0.484619140625
0.47515869140625
0.467529296875
0.466156005859375
0.453948974609375
0.44708251953125
0.4473876953125
0.440521240234375
0.433807373046875
0.438385009765625
0.436248779296875
0.44036865234375
0.438079833984375
0.42999267578125
0.435333251953125
0.431976318359375
0.42266845703125
0.419158935546875
0.411224365234375
0.407257080078125
0.40252685546875
0.396728515625
0.38818359375
0.38726806640625
0.3765869140625
0.383453369140625
0.380706787109375
0.37322998046875
0.37628173828125
0.371551513671875
0.36834716796875
0.368804931640625
0.357208251953125
0.359344482421875
0.357513427734375
0.3546142578125
0.34942626953125
0.3448486328125
0.340118408203125
0.341033935546875
0.3314208984375
0.32470703125
0.31982421875
0.313568115234375
0.302734375
0.29541015625
0.286712646484375
0.284271240234375
0.283050537109375
0.278472900390625
0.278778076171875
0.275726318359375
0.27679443359375
0.27252197265625
0.265350341796875
0.264129638671875
0.255126953125
0.25054931640625
0.2447509765625
0.2337646484375
0.23162841796875
0.22186279296875
0.214996337890625
0.20904541015625
0.201873779296875
0.193939208984375
0.1922607421875
0.1885986328125
0.182952880859375
0.17852783203125
0.1702880859375
0.172576904296875
0.16632080078125
0.1593017578125
0.16082763671875
0.155792236328125
0.149383544921875
0.143280029296875
0.136260986328125
0.13214111328125
0.121917724609375
0.112762451171875
0.108795166015625
0.090179443359375
0.0860595703125
0.081939697265625
0.074920654296875
0.0689697265625
0.0689697265625
0.0628662109375
0.061187744140625
0.057220458984375
0.055389404296875
0.05126953125
0.047454833984375
0.0457763671875
0.034637451171875
0.020599365234375
0.015869140625
0.006256103515625
-0.007476806640625
-0.01190185546875
-0.023956298828125
-0.03204345703125
-0.039825439453125
-0.048370361328125
-0.048065185546875
-0.054473876953125
-0.059967041015625
-0.064239501953125
-0.067138671875
-0.067596435546875
-0.0677490234375
-0.074310302734375
-0.072021484375
-0.07598876953125
-0.080108642578125
-0.08148193359375
-0.09063720703125
-0.0958251953125
-0.100250244140625
-0.106048583984375
-0.1123046875
-0.122222900390625
-0.125274658203125
-0.127410888671875
-0.134124755859375
-0.136260986328125
-0.132904052734375
-0.137786865234375
-0.134429931640625
-0.13031005859375
-0.1336669921875
-0.12939453125
-0.13214111328125
-0.1312255859375
-0.138397216796875
-0.146026611328125
-0.14739990234375
-0.153350830078125
-0.15869140625
-0.159912109375
-0.169219970703125
-0.171356201171875
-0.16815185546875
-0.17486572265625
-0.179290771484375
-0.18341064453125
-0.18707275390625
-0.186767578125
-0.18951416015625
-0.1947021484375
-0.191192626953125
-0.1947021484375
-0.194854736328125
-0.19866943359375
-0.20294189453125
-0.20477294921875
-0.2105712890625
-0.215301513671875
-0.219879150390625
-0.2264404296875
-0.234375
-0.2374267578125
-0.247802734375
-0.25634765625
-0.258026123046875
-0.264739990234375
-0.264739990234375
-0.264892578125
-0.272064208984375
-0.271148681640625
-0.277099609375
-0.274505615234375
-0.27862548828125
-0.282745361328125
-0.2838134765625
-0.293426513671875
-0.29876708984375
-0.301971435546875
-0.308837890625
-0.31402587890625
-0.317230224609375
-0.319976806640625
-0.3216552734375
-0.32379150390625
-0.32684326171875
-0.3216552734375
-0.3253173828125
-0.321044921875
-0.323486328125
-0.315093994140625
-0.312347412109375
-0.31341552734375
-0.3082275390625
-0.3033447265625
-0.29998779296875
-0.296478271484375
-0.29083251953125
-0.294189453125
-0.286407470703125
-0.28289794921875
-0.285491943359375
-0.283660888671875
-0.279388427734375
-0.277557373046875
-0.272979736328125
-0.266876220703125
-0.25787353515625
-0.25146484375
-0.244903564453125
-0.231170654296875
-0.22491455078125
-0.216064453125
-0.211944580078125
-0.208587646484375
-0.20050048828125
-0.19805908203125
-0.196990966796875
-0.19622802734375
-0.19378662109375
-0.191802978515625
-0.195159912109375
-0.1904296875
-0.181732177734375
-0.182342529296875
-0.179595947265625
-0.173492431640625
-0.169525146484375
-0.16845703125
-0.166015625
-0.16143798828125
-0.155487060546875
-0.1519775390625
-0.147705078125
-0.146636962890625
-0.143585205078125
-0.1397705078125
-0.14068603515625
-0.13916015625
-0.137176513671875
-0.140838623046875
-0.140533447265625
-0.1409912109375
-0.14373779296875
-0.137786865234375
-0.141448974609375
-0.139617919921875
-0.137176513671875
-0.134429931640625
-0.132293701171875
-0.1251220703125
-0.12603759765625
-0.11688232421875
-0.117034912109375
-0.11749267578125
-0.11322021484375
-0.111846923828125
-0.110321044921875
-0.115966796875
-0.11749267578125
-0.110626220703125
-0.1165771484375
-0.113983154296875
-0.11016845703125
-0.110626220703125
-0.10650634765625
-0.10284423828125
-0.10406494140625
-0.097198486328125
-0.09613037109375
-0.0921630859375
-0.091705322265625
-0.087127685546875
-0.079498291015625
-0.079803466796875
-0.079803466796875
-0.07171630859375
-0.07568359375
-0.077056884765625
-0.0701904296875
-0.078582763671875
-0.07598876953125
-0.0799560546875
-0.08453369140625
-0.081329345703125
-0.081939697265625
-0.081939697265625
-0.07843017578125
-0.074310302734375
-0.07080078125
-0.06683349609375
-0.063323974609375
-0.05462646484375
-0.054168701171875
-0.052337646484375
-0.050506591796875
-0.05340576171875
-0.052337646484375
-0.0506591796875
-0.056304931640625
-0.054779052734375
-0.059356689453125
-0.058135986328125
-0.054473876953125
-0.05584716796875
-0.049591064453125
-0.050811767578125
-0.049285888671875
-0.045928955078125
-0.04486083984375
-0.035247802734375
-0.035858154296875
-0.032806396484375
-0.0250244140625
-0.02410888671875
-0.01922607421875
-0.016632080078125
-0.0152587890625
-0.01373291015625
-0.00762939453125
-0.009918212890625
-0.00457763671875
-0.00762939453125
-0.005340576171875
-0.004425048828125
-0.0042724609375
0.00396728515625
0.00762939453125
0.009613037109375
0.021514892578125
0.023651123046875
0.031585693359375
0.0372314453125
0.04150390625
0.047607421875
0.047149658203125
0.0482177734375
0.054473876953125
0.0555419921875
0.059661865234375
0.06195068359375
0.06256103515625
0.06744384765625
0.069427490234375
0.0750732421875
0.080108642578125
0.081787109375
0.091400146484375
0.093994140625
0.09765625
0.10650634765625
0.10955810546875
0.1165771484375
0.1214599609375
0.12481689453125
0.133819580078125
0.13458251953125
0.138702392578125
0.140380859375
0.14190673828125
0.1409912109375
0.144195556640625
0.1434326171875
0.1446533203125
0.14495849609375
0.14739990234375
0.1513671875
0.157012939453125
0.164794921875
0.17333984375
0.17486572265625
0.182647705078125
0.18707275390625
0.1873779296875
0.1904296875
0.19195556640625
0.19378662109375
0.190887451171875
0.190582275390625
0.19500732421875
0.19012451171875
0.1873779296875
0.19073486328125
0.187225341796875
0.19195556640625
0.191497802734375
0.187225341796875
0.190277099609375
0.191650390625
0.19439697265625
0.197296142578125
0.19775390625
0.202178955078125
0.207672119140625
0.207977294921875
0.2093505859375
0.210113525390625
0.212860107421875
0.213165283203125
0.2117919921875
0.213623046875
0.2081298828125
0.201568603515625
0.202178955078125
0.200958251953125
0.1947021484375
0.195159912109375
0.1947021484375
0.1983642578125
0.1971435546875
0.200653076171875
0.203094482421875
0.199737548828125
0.20477294921875
0.200958251953125
0.19744873046875
0.1971435546875
0.191192626953125
0.18890380859375
0.18402099609375
0.1812744140625
0.177154541015625
0.173187255859375
0.16632080078125
0.16815185546875
0.16632080078125
0.162353515625
0.161895751953125
0.1593017578125
0.1611328125
0.15838623046875
0.15899658203125
0.15869140625
0.157470703125
0.157928466796875
0.15625
0.15228271484375
0.152740478515625
0.144805908203125
0.1422119140625
0.13946533203125
0.1348876953125
0.130767822265625
0.1275634765625
0.12054443359375
0.121917724609375
0.121917724609375
0.1202392578125
0.125885009765625
0.12359619140625
0.13275146484375
0.1336669921875
0.134124755859375
0.1318359375
0.13092041015625
0.131683349609375
0.126953125
0.123748779296875
0.12359619140625
0.1190185546875
0.11627197265625
0.111846923828125
0.1104736328125
0.109710693359375
0.106353759765625
0.105438232421875
0.110015869140625
0.103607177734375
0.10223388671875
0.1043701171875
0.106964111328125
0.105743408203125
0.10711669921875
0.10528564453125
0.106201171875
0.103759765625
0.10345458984375
0.10284423828125
0.098114013671875
0.0927734375
0.086212158203125
0.0860595703125
0.079193115234375
0.07415771484375
0.067596435546875
0.06927490234375
0.068206787109375
0.062408447265625
0.065155029296875
0.062255859375
0.070343017578125
0.066375732421875
0.0640869140625
0.06378173828125
0.062408447265625
0.06317138671875
0.0555419921875
0.04791259765625
0.044708251953125
0.036163330078125
0.032196044921875
0.028839111328125
0.02288818359375
0.020294189453125
0.012359619140625
0.007171630859375
0.005340576171875
-0.001373291015625
-0.00457763671875
-0.0128173828125
-0.0140380859375
-0.017547607421875
-0.020599365234375
-0.0250244140625
-0.029144287109375
-0.03143310546875
-0.038299560546875
-0.044097900390625
-0.0506591796875
-0.05889892578125
-0.06805419921875
-0.079498291015625
-0.087890625
-0.09368896484375
-0.103759765625
-0.112152099609375
-0.118865966796875
-0.121612548828125
-0.126800537109375
-0.129547119140625
-0.13458251953125
-0.13427734375
-0.138702392578125
-0.1409912109375
-0.148162841796875
-0.14923095703125
-0.15655517578125
-0.161895751953125
-0.167236328125
-0.176239013671875
-0.182952880859375
-0.186004638671875
-0.193328857421875
-0.1947021484375
-0.205535888671875
-0.204315185546875
-0.213165283203125
-0.216522216796875
-0.215301513671875
-0.22186279296875
-0.220489501953125
-0.223388671875
-0.223236083984375
-0.2264404296875
-0.22308349609375
-0.228118896484375
-0.228118896484375
-0.233154296875
-0.23956298828125
-0.235748291015625
-0.2490234375
-0.250244140625
-0.25360107421875
-0.268096923828125
-0.27069091796875
-0.27008056640625
-0.280914306640625
-0.277252197265625
-0.2813720703125
-0.283355712890625
-0.28076171875
-0.282440185546875
-0.283355712890625
-0.28900146484375
-0.29083251953125
-0.2972412109375
-0.301971435546875
-0.305633544921875
-0.310516357421875
-0.321502685546875
-0.320892333984375
-0.325927734375
-0.325164794921875
-0.3265380859375
-0.329742431640625
-0.334014892578125
-0.329437255859375
-0.33294677734375
-0.32806396484375
-0.3302001953125
-0.32958984375
-0.3179931640625
-0.32012939453125
-0.3179931640625
-0.3125
-0.310821533203125
-0.300750732421875
-0.302276611328125
-0.29693603515625
-0.29571533203125
-0.29449462890625
-0.293121337890625
-0.290374755859375
-0.289154052734375
-0.291748046875
-0.28717041015625
-0.282745361328125
-0.276031494140625
-0.272064208984375
-0.258941650390625
-0.25634765625
-0.24627685546875
-0.234527587890625
-0.2294921875
-0.222320556640625
-0.21728515625
-0.215606689453125
-0.212249755859375
-0.206756591796875
-0.21087646484375
-0.202789306640625
-0.20599365234375
-0.208892822265625
-0.203704833984375
-0.204620361328125
-0.200347900390625
-0.204315185546875
-0.202178955078125
-0.198974609375
-0.19989013671875
-0.194091796875
-0.19744873046875
-0.194549560546875
-0.1934814453125
-0.196075439453125
-0.1953125
-0.198822021484375
-0.203399658203125
-0.207977294921875
-0.214691162109375
-0.224456787109375
-0.225067138671875
-0.236358642578125
-0.245513916015625
-0.251007080078125
-0.257568359375
-0.261993408203125
-0.265960693359375
-0.273284912109375
-0.27496337890625
-0.2764892578125
-0.279541015625
-0.2838134765625
-0.293121337890625
-0.296630859375
-0.305023193359375
-0.316925048828125
-0.322113037109375
-0.335540771484375
-0.3466796875
-0.3558349609375
-0.369873046875
-0.377655029296875
-0.388946533203125
-0.40252685546875
-0.405120849609375
-0.4168701171875
-0.4205322265625
-0.431671142578125
-0.43853759765625
-0.444183349609375
-0.4559326171875
-0.4608154296875
-0.464935302734375
-0.474395751953125
-0.479583740234375
-0.4888916015625
-0.504150390625
-0.50537109375
-0.519866943359375
-0.53192138671875
-0.539093017578125
-0.551605224609375
-0.564422607421875
-0.570068359375
-0.58349609375
-0.58868408203125
-0.599365234375
-0.606842041015625
-0.61065673828125
-0.6146240234375
-0.618133544921875
-0.624847412109375
-0.630950927734375
-0.63385009765625
-0.643310546875
-0.650787353515625
-0.653839111328125
-0.663604736328125
-0.6707763671875
-0.68023681640625
-0.68878173828125
-0.691070556640625
-0.6927490234375
-0.703277587890625
-0.70098876953125
-0.705108642578125
-0.706634521484375
-0.708770751953125
-0.71319580078125
-0.713958740234375
-0.70892333984375
-0.709686279296875
-0.707244873046875
-0.709381103515625
-0.70037841796875
-0.704498291015625
-0.70526123046875
-0.699005126953125
-0.706024169921875
-0.706329345703125
-0.70648193359375
-0.708465576171875
-0.712890625
-0.708770751953125
-0.709991455078125
-0.70404052734375
-0.704193115234375
-0.703277587890625
-0.6982421875
-0.6903076171875
-0.68572998046875
-0.68603515625
-0.677337646484375
-0.675048828125
-0.677947998046875
-0.671234130859375
-0.670166015625
-0.673828125
-0.6719970703125
-0.674896240234375
-0.6719970703125
-0.670623779296875
-0.670623779296875
-0.669097900390625
-0.66314697265625
-0.666046142578125
-0.66619873046875
-0.66009521484375
-0.659027099609375
-0.655364990234375
-0.651397705078125
-0.64300537109375
-0.639801025390625
-0.6365966796875
-0.63140869140625
-0.626373291015625
-0.632171630859375
-0.622100830078125
-0.62255859375
-0.626220703125
-0.62255859375
-0.620574951171875
-0.619964599609375
-0.61492919921875
-0.61676025390625
-0.60821533203125
-0.607147216796875
-0.591583251953125
-0.589447021484375
-0.58013916015625
-0.56976318359375
-0.561370849609375
-0.550537109375
-0.54901123046875
-0.540924072265625
-0.5352783203125
-0.523681640625
-0.52581787109375
-0.512847900390625
-0.507049560546875
-0.50750732421875
-0.49957275390625
-0.490264892578125
-0.482635498046875
-0.475921630859375
-0.46875
-0.45257568359375
-0.445556640625
-0.43792724609375
-0.4248046875
-0.413665771484375
-0.39886474609375
-0.394134521484375
-0.383758544921875
-0.3643798828125
-0.35491943359375
-0.342254638671875
-0.333099365234375
-0.328216552734375
-0.31585693359375
-0.306549072265625
-0.2996826171875
-0.29052734375
-0.28228759765625
-0.271453857421875
-0.261077880859375
-0.250701904296875
-0.23529052734375
-0.218658447265625
-0.208282470703125
-0.188446044921875
-0.174407958984375
-0.1641845703125
-0.14739990234375
-0.135498046875
-0.125885009765625
-0.11077880859375
-0.103607177734375
-0.09674072265625
-0.084686279296875
-0.07720947265625
-0.06195068359375
-0.052947998046875
-0.044403076171875
-0.026092529296875
-0.01556396484375
-0.003509521484375
0.009613037109375
0.01922607421875
0.03692626953125
0.048065185546875
0.06103515625
0.076141357421875
0.091094970703125
0.1055908203125
0.118255615234375
0.12939453125
0.142974853515625
0.154266357421875
0.162353515625
0.17425537109375
0.1837158203125
0.190582275390625
0.207977294921875
0.217132568359375
0.227508544921875
0.242156982421875
0.25726318359375
0.27557373046875
0.288848876953125
0.302734375
0.326080322265625
0.338287353515625
0.3515625
0.3662109375
0.37811279296875
0.39031982421875
0.396575927734375
0.405731201171875
0.422515869140625
0.430908203125
0.43487548828125
0.451507568359375
0.463714599609375
0.474395751953125
0.487823486328125
0.495147705078125
0.513153076171875
0.52642822265625
0.53497314453125
0.55206298828125
0.565185546875
0.57586669921875
0.591888427734375
0.60577392578125
0.619354248046875
0.631256103515625
0.645599365234375
0.65765380859375
0.661773681640625
0.67352294921875
0.69244384765625
0.6964111328125
0.70526123046875
0.71868896484375
0.7275390625
0.74066162109375
0.751953125
0.76568603515625
0.783843994140625
0.790863037109375
0.80780029296875
0.814361572265625
0.825042724609375
0.837860107421875
0.841217041015625
0.848846435546875
0.85540771484375
0.868988037109375
0.8740234375
0.8868408203125
0.883331298828125
0.89691162109375
0.90179443359375
0.914306640625
0.923309326171875
0.92987060546875
0.940704345703125
0.946502685546875
0.953521728515625
0.969085693359375
0.973052978515625
0.977020263671875
0.982208251953125
0.988311767578125
0.988006591796875
0.997467041015625
0.994873046875
0.990142822265625
0.991668701171875
0.98663330078125
0.979461669921875
0.981903076171875
0.97076416015625
0.9698486328125
0.968017578125
0.962677001953125
0.96466064453125
0.958251953125
0.960540771484375
0.95916748046875
0.951385498046875
0.9527587890625
0.95123291015625
0.93994140625
0.931243896484375
0.9197998046875
0.906982421875
0.90301513671875
0.887451171875
0.878753662109375
0.87188720703125
0.858001708984375
0.847930908203125
0.83709716796875
0.82794189453125
0.82122802734375
0.81024169921875
0.795745849609375
0.791778564453125
0.7806396484375
0.767669677734375
0.762176513671875
0.746002197265625
0.738372802734375
0.725555419921875
0.7147216796875
0.70648193359375
0.689544677734375
0.672454833984375
0.65887451171875
0.643768310546875
0.622406005859375
0.613250732421875
0.595703125
0.580596923828125
0.57037353515625
0.55755615234375
0.54962158203125
0.539398193359375
0.52825927734375
0.52032470703125
0.510406494140625
0.500640869140625
0.48736572265625
0.475921630859375
0.4644775390625
0.4461669921875
0.4351806640625
0.419769287109375
0.408172607421875
0.388641357421875
0.376129150390625
0.362701416015625
0.3509521484375
0.3363037109375
0.32318115234375
0.313720703125
0.30181884765625
0.29296875
0.27923583984375
0.2667236328125
0.26123046875
0.2520751953125
0.2362060546875
0.233154296875
0.2191162109375
0.203857421875
0.1995849609375
0.182342529296875
0.173492431640625
0.16326904296875
0.14251708984375
0.1336669921875
0.121002197265625
0.1068115234375
0.10040283203125
0.088653564453125
0.08148193359375
0.0762939453125
0.072021484375
0.065155029296875
0.0531005859375
0.042724609375
0.035247802734375
0.021820068359375
0.009918212890625
-0.001373291015625
-0.01312255859375
-0.027618408203125
-0.03631591796875
-0.052947998046875
-0.062713623046875
-0.074005126953125
-0.081787109375
-0.088958740234375
-0.099639892578125
-0.104827880859375
-0.117950439453125
-0.120849609375
-0.1275634765625
-0.1373291015625
-0.14678955078125
-0.153045654296875
-0.158843994140625
-0.169830322265625
-0.17425537109375
-0.1861572265625
-0.193328857421875
-0.20355224609375
-0.214385986328125
-0.225067138671875
-0.23406982421875
-0.24566650390625
-0.25665283203125
-0.262908935546875
-0.2728271484375
-0.277099609375
-0.2801513671875
-0.28411865234375
-0.28717041015625
-0.290679931640625
-0.297088623046875
-0.303192138671875
-0.313873291015625
-0.31402587890625
-0.325164794921875
-0.33721923828125
-0.34454345703125
-0.355072021484375
-0.366668701171875
-0.370025634765625
-0.380096435546875
-0.38543701171875
-0.39276123046875
-0.401611328125
-0.400543212890625
-0.401458740234375
-0.4095458984375
-0.407562255859375
-0.41229248046875
-0.41717529296875
-0.421905517578125
-0.4302978515625
-0.4278564453125
-0.433197021484375
-0.43914794921875
-0.43975830078125
-0.443878173828125
-0.452880859375
-0.45196533203125
-0.45806884765625
-0.46173095703125
-0.46783447265625
-0.470428466796875
-0.474395751953125
-0.474090576171875
-0.48187255859375
-0.4754638671875
-0.47210693359375
-0.475006103515625
-0.469818115234375
-0.47332763671875
-0.4693603515625
-0.4736328125
-0.46905517578125
-0.469818115234375
-0.471954345703125
-0.47210693359375
-0.47332763671875
-0.47760009765625
-0.4754638671875
-0.476531982421875
-0.475616455078125
-0.473175048828125
-0.468902587890625
-0.473480224609375
-0.462493896484375
-0.463104248046875
-0.457611083984375
-0.450592041015625
-0.446624755859375
-0.437774658203125
-0.43121337890625
-0.42694091796875
-0.419464111328125
-0.419464111328125
-0.41748046875
-0.404510498046875
-0.404205322265625
-0.4034423828125
-0.396270751953125
-0.3955078125
-0.3900146484375
-0.38665771484375
-0.378265380859375
-0.37139892578125
-0.36407470703125
-0.355682373046875
-0.34576416015625
-0.3363037109375
-0.3271484375
-0.31951904296875
-0.311126708984375
-0.298004150390625
-0.296630859375
-0.295562744140625
-0.285491943359375
-0.28350830078125
-0.2838134765625
-0.2789306640625
-0.27740478515625
-0.269012451171875
-0.26092529296875
-0.261688232421875
-0.25238037109375
-0.250701904296875
-0.244598388671875
-0.238037109375
-0.234527587890625
-0.23193359375
-0.226593017578125
-0.22552490234375
-0.224761962890625
-0.22308349609375
-0.226593017578125
-0.2252197265625
-0.226287841796875
-0.2301025390625
-0.231475830078125
-0.238494873046875
-0.24383544921875
-0.24688720703125
-0.256805419921875
-0.26123046875
-0.2685546875
-0.271759033203125
-0.272979736328125
-0.27801513671875
-0.284881591796875
-0.281524658203125
-0.283660888671875
-0.289154052734375
-0.287628173828125
-0.297698974609375
-0.305633544921875
-0.312957763671875
-0.319366455078125
-0.323333740234375
-0.333099365234375
-0.341949462890625
-0.3485107421875
-0.357208251953125
-0.36773681640625
-0.371551513671875
-0.377960205078125
-0.38665771484375
-0.391998291015625
-0.401153564453125
-0.40008544921875
-0.4058837890625
-0.414276123046875
-0.41351318359375
-0.416412353515625
-0.42205810546875
-0.42327880859375
-0.424346923828125
-0.4266357421875
-0.4345703125
-0.443878173828125
-0.442352294921875
-0.452880859375
-0.4595947265625
-0.46112060546875
-0.46630859375
-0.469207763671875
-0.4718017578125
-0.472412109375
-0.4754638671875
-0.471649169921875
-0.4754638671875
-0.468597412109375
-0.464935302734375
-0.462646484375
-0.460052490234375
-0.464324951171875
-0.465240478515625
-0.463409423828125
-0.470428466796875
-0.467529296875
-0.470733642578125
-0.47515869140625
-0.474700927734375
-0.4803466796875
-0.480499267578125
-0.477447509765625
-0.4815673828125
-0.477142333984375
-0.476531982421875
-0.47271728515625
-0.46234130859375
-0.46417236328125
-0.4595947265625
-0.4547119140625
-0.4522705078125
-0.449066162109375
-0.441741943359375
-0.44097900390625
-0.43853759765625
-0.438232421875
-0.43792724609375
-0.437774658203125
-0.440826416015625
-0.442657470703125
-0.4412841796875
-0.4412841796875
-0.4400634765625
-0.43487548828125
-0.4266357421875
-0.42388916015625
-0.41534423828125
-0.414581298828125
-0.406341552734375
-0.404205322265625
-0.39947509765625
-0.3955078125
-0.39459228515625
-0.397491455078125
-0.393829345703125
-0.39031982421875
-0.390777587890625
-0.38848876953125
-0.385284423828125
-0.3765869140625
-0.372161865234375
-0.37139892578125
-0.360565185546875
-0.355682373046875
-0.348358154296875
-0.341796875
-0.33355712890625
-0.323638916015625
-0.316925048828125
-0.3076171875
-0.29266357421875
-0.285491943359375
-0.27740478515625
-0.27008056640625
-0.263519287109375
-0.255584716796875
-0.24871826171875
-0.245819091796875
-0.237274169921875
-0.23529052734375
-0.22857666015625
-0.216217041015625
-0.21209716796875
-0.202178955078125
-0.19012451171875
-0.183868408203125
-0.169830322265625
-0.159454345703125
-0.146484375
-0.13641357421875
-0.125885009765625
-0.12359619140625
-0.118255615234375
-0.10955810546875
-0.0994873046875
-0.09490966796875
-0.091705322265625
-0.086517333984375
-0.084381103515625
-0.077972412109375
-0.0738525390625
-0.071258544921875
-0.066375732421875
-0.061187744140625
-0.054931640625
-0.04974365234375
-0.042724609375
-0.041351318359375
-0.036773681640625
-0.03326416015625
-0.032196044921875
-0.03021240234375
-0.030059814453125
-0.029296875
-0.031585693359375
-0.031280517578125
-0.03173828125
-0.034027099609375
-0.04119873046875
-0.04058837890625
-0.04638671875
-0.051116943359375
-0.048828125
-0.048675537109375
-0.049591064453125
-0.0482177734375
-0.049285888671875
-0.047607421875
-0.046539306640625
-0.0457763671875
-0.041351318359375
-0.046234130859375
-0.048370361328125
-0.05035400390625
-0.05523681640625
-0.05950927734375
-0.06072998046875
-0.067901611328125
-0.0701904296875
-0.07476806640625
-0.0732421875
-0.076141357421875
-0.080413818359375
-0.078125
-0.078277587890625
-0.079803466796875
-0.07904052734375
-0.07598876953125
-0.07568359375
-0.071868896484375
-0.077056884765625
-0.07232666015625
-0.074615478515625
-0.07843017578125
-0.074920654296875
-0.081787109375
-0.086212158203125
-0.0872802734375
-0.088653564453125
-0.095367431640625
-0.098419189453125
-0.099945068359375
-0.100555419921875
-0.0994873046875
-0.10284423828125
-0.096282958984375
-0.0921630859375
-0.095062255859375
-0.08819580078125
-0.091552734375
-0.091552734375
-0.090484619140625
-0.094146728515625
-0.0927734375
-0.100860595703125
-0.108184814453125
-0.10772705078125
-0.11138916015625
-0.113983154296875
-0.115203857421875
-0.123443603515625
-0.1226806640625
-0.125732421875
-0.124969482421875
-0.12603759765625
-0.1300048828125
-0.127105712890625
-0.13031005859375
-0.128631591796875
-0.123748779296875
-0.12725830078125
-0.12481689453125
-0.120849609375
-0.1263427734375
-0.12847900390625
-0.12664794921875
-0.129852294921875
-0.132904052734375
-0.132904052734375
-0.1397705078125
-0.14007568359375
-0.1434326171875
-0.14129638671875
-0.14068603515625
-0.1422119140625
-0.137176513671875
-0.136260986328125
-0.136260986328125
-0.132293701171875
-0.13519287109375
-0.129547119140625
-0.1336669921875
-0.13916015625
-0.138397216796875
-0.1397705078125
-0.151214599609375
-0.152587890625
-0.154571533203125
-0.160369873046875
-0.160980224609375
-0.16571044921875
-0.1690673828125
-0.1702880859375
-0.17333984375
-0.17059326171875
-0.171356201171875
-0.17486572265625
-0.177154541015625
-0.17730712890625
-0.1776123046875
-0.179443359375
-0.181732177734375
-0.17974853515625
-0.18341064453125
-0.189361572265625
-0.19073486328125
-0.19989013671875
-0.203094482421875
-0.207061767578125
-0.221710205078125
-0.224456787109375
-0.234527587890625
-0.238800048828125
-0.240325927734375
-0.24627685546875
-0.248565673828125
-0.249786376953125
-0.255889892578125
-0.256195068359375
-0.264892578125
-0.270233154296875
-0.27679443359375
-0.2850341796875
-0.293121337890625
-0.301361083984375
-0.3106689453125
-0.3179931640625
-0.327606201171875
-0.338897705078125
-0.34454345703125
-0.35614013671875
-0.363922119140625
-0.370025634765625
-0.37933349609375
-0.387725830078125
-0.3924560546875
-0.400390625
-0.406494140625
-0.410614013671875
-0.4144287109375
-0.42449951171875
-0.43243408203125
-0.439605712890625
-0.447845458984375
-0.453948974609375
-0.465545654296875
-0.472564697265625
-0.486297607421875
-0.49163818359375
-0.509033203125
-0.51849365234375
-0.526580810546875
-0.53436279296875
-0.53955078125
-0.541534423828125
-0.546417236328125
-0.551605224609375
-0.554962158203125
-0.5645751953125
-0.561370849609375
-0.571136474609375
-0.57891845703125
-0.58685302734375
-0.592193603515625
-0.60546875
-0.610198974609375
-0.620880126953125
-0.6304931640625
-0.6378173828125
-0.643768310546875
-0.64910888671875
-0.6561279296875
-0.66162109375
-0.6683349609375
-0.673980712890625
-0.676116943359375
-0.679931640625
-0.69183349609375
-0.688018798828125
-0.694580078125
-0.693511962890625
-0.70098876953125
-0.701141357421875
-0.70526123046875
-0.70831298828125
-0.714569091796875
-0.720062255859375
-0.723876953125
-0.7281494140625
-0.7354736328125
-0.73944091796875
-0.7470703125
-0.74798583984375
-0.748443603515625
-0.743865966796875
-0.745391845703125
-0.739288330078125
-0.7366943359375
-0.73211669921875
-0.7342529296875
-0.73150634765625
-0.73211669921875
-0.72845458984375
-0.725250244140625
-0.72845458984375
-0.721282958984375
-0.72540283203125
-0.722198486328125
-0.718841552734375
-0.7171630859375
-0.706787109375
-0.702972412109375
-0.69580078125
-0.682220458984375
-0.6793212890625
-0.6671142578125
-0.659637451171875
-0.650177001953125
-0.637054443359375
-0.62652587890625
-0.620269775390625
-0.608062744140625
-0.60028076171875
-0.5914306640625
-0.58319091796875
-0.580291748046875
-0.57586669921875
-0.56976318359375
-0.561981201171875
-0.550079345703125
-0.5450439453125
-0.53924560546875
-0.526580810546875
-0.52001953125
-0.5084228515625
-0.496063232421875
-0.484619140625
-0.468902587890625
-0.4595947265625
-0.448150634765625
-0.435028076171875
-0.428619384765625
-0.416717529296875
-0.41015625
[truncated: 18,002 more rows]
