# Supplementary material for: Bayesian Model Search for Nonstationary Periodic Time Series
Source: J Am Stat Assoc. 2019 Jul 9;115(531):1320–35. doi: 10.1080/01621459.2019.1623043 (PMC7984273; doi:10.1080/01621459.2019.1623043)
Supplement: Supplemental Material [file UASA_A_1623043_SM4900.zip › Supplemental_Material/Data/rats_b.csv]

x1
-0.005645751953125
-0.009307861328125
-0.006561279296875
-0.008697509765625
-0.012664794921875
-0.012664794921875
-0.01739501953125
-0.022430419921875
-0.024566650390625
-0.028228759765625
-0.030670166015625
-0.031585693359375
-0.029296875
-0.03631591796875
-0.03326416015625
-0.035247802734375
-0.0372314453125
-0.0360107421875
-0.0347900390625
-0.03875732421875
-0.03265380859375
-0.03875732421875
-0.0360107421875
-0.035400390625
-0.0408935546875
-0.04302978515625
-0.045318603515625
-0.049896240234375
-0.05706787109375
-0.05828857421875
-0.062713623046875
-0.071258544921875
-0.072174072265625
-0.076751708984375
-0.075836181640625
-0.078582763671875
-0.074615478515625
-0.0750732421875
-0.07476806640625
-0.07781982421875
-0.073699951171875
-0.073394775390625
-0.078125
-0.078582763671875
-0.084991455078125
-0.091400146484375
-0.0909423828125
-0.098114013671875
-0.1055908203125
-0.105438232421875
-0.110321044921875
-0.111236572265625
-0.11077880859375
-0.113525390625
-0.115814208984375
-0.11932373046875
-0.120849609375
-0.1202392578125
-0.11962890625
-0.1214599609375
-0.118865966796875
-0.113372802734375
-0.115814208984375
-0.109710693359375
-0.112152099609375
-0.112762451171875
-0.11383056640625
-0.115966796875
-0.1190185546875
-0.12298583984375
-0.122833251953125
-0.12542724609375
-0.12725830078125
-0.12786865234375
-0.128021240234375
-0.126953125
-0.1214599609375
-0.1202392578125
-0.1171875
-0.107879638671875
-0.108184814453125
-0.10284423828125
-0.09979248046875
-0.100555419921875
-0.096435546875
-0.09918212890625
-0.1025390625
-0.099639892578125
-0.101470947265625
-0.101318359375
-0.09765625
-0.096435546875
-0.098419189453125
-0.09063720703125
-0.09063720703125
-0.09063720703125
-0.083770751953125
-0.081939697265625
-0.074920654296875
-0.06866455078125
-0.065765380859375
-0.059814453125
-0.05767822265625
-0.049285888671875
-0.048675537109375
-0.047760009765625
-0.0421142578125
-0.039520263671875
-0.037689208984375
-0.03753662109375
-0.03997802734375
-0.040740966796875
-0.03662109375
-0.03387451171875
-0.032806396484375
-0.0311279296875
-0.02655029296875
-0.018463134765625
-0.015716552734375
-0.00762939453125
-0.001220703125
0.0018310546875
0.003204345703125
0.001373291015625
-0.001678466796875
-0.003509521484375
-0.0048828125
-0.0042724609375
-0.006866455078125
-0.00885009765625
-0.013427734375
-0.01312255859375
-0.013275146484375
-0.0140380859375
-0.017547607421875
-0.01708984375
-0.01190185546875
-0.013427734375
-0.012359619140625
-0.00762939453125
-0.009918212890625
-0.00885009765625
-0.00518798828125
-0.00946044921875
-0.01068115234375
-0.010528564453125
-0.01068115234375
-0.01312255859375
-0.015411376953125
-0.01922607421875
-0.026702880859375
-0.02716064453125
-0.030364990234375
-0.034942626953125
-0.035247802734375
-0.034942626953125
-0.037689208984375
-0.028839111328125
-0.03082275390625
-0.027923583984375
-0.024871826171875
-0.026702880859375
-0.02655029296875
-0.02838134765625
-0.032196044921875
-0.03509521484375
-0.035858154296875
-0.0421142578125
-0.04791259765625
-0.048065185546875
-0.050048828125
-0.052337646484375
-0.05126953125
-0.054168701171875
-0.052337646484375
-0.05462646484375
-0.054931640625
-0.05340576171875
-0.056304931640625
-0.0518798828125
-0.049896240234375
-0.049591064453125
-0.048828125
-0.0469970703125
-0.043487548828125
-0.044403076171875
-0.044403076171875
-0.046844482421875
-0.05279541015625
-0.051727294921875
-0.05126953125
-0.05523681640625
-0.05340576171875
-0.054473876953125
-0.0537109375
-0.046539306640625
-0.045623779296875
-0.040130615234375
-0.03021240234375
-0.02471923828125
-0.02410888671875
-0.0140380859375
-0.012054443359375
-0.00946044921875
-0.0067138671875
-0.0079345703125
-0.00213623046875
-0.0048828125
-0.002899169921875
-0.00244140625
0.0042724609375
0.002288818359375
0.00213623046875
0.0091552734375
0.011444091796875
0.018463134765625
0.019989013671875
0.02349853515625
0.02716064453125
0.032958984375
0.038299560546875
0.0396728515625
0.04638671875
0.048980712890625
0.052947998046875
0.05279541015625
0.0543212890625
0.056915283203125
0.055999755859375
0.052337646484375
0.0518798828125
0.047607421875
0.046539306640625
0.05035400390625
0.0457763671875
0.052337646484375
0.0567626953125
0.058746337890625
0.064697265625
0.071868896484375
0.07110595703125
0.07720947265625
0.077667236328125
0.078277587890625
0.08270263671875
0.081787109375
0.078277587890625
0.079193115234375
0.081024169921875
0.0787353515625
0.0811767578125
0.0799560546875
0.078277587890625
0.08270263671875
0.084686279296875
0.08880615234375
0.08758544921875
0.09246826171875
0.095672607421875
0.097198486328125
0.098876953125
0.107879638671875
0.105438232421875
0.10467529296875
0.107574462890625
0.107574462890625
0.10284423828125
0.102996826171875
0.100860595703125
0.093994140625
0.08819580078125
0.08819580078125
0.077362060546875
0.07965087890625
0.07781982421875
0.07568359375
0.080413818359375
0.0775146484375
0.074462890625
0.081024169921875
0.078125
0.076751708984375
0.074615478515625
0.069122314453125
0.061798095703125
0.05767822265625
0.047760009765625
0.045623779296875
0.037384033203125
0.03082275390625
0.02960205078125
0.019989013671875
0.012969970703125
0.01068115234375
0.00335693359375
0.00274658203125
-0.004425048828125
-0.0054931640625
-0.012054443359375
-0.016937255859375
-0.019378662109375
-0.024566650390625
-0.025177001953125
-0.0347900390625
-0.036163330078125
-0.04180908203125
-0.047454833984375
-0.06011962890625
-0.064849853515625
-0.070953369140625
-0.080413818359375
-0.083770751953125
-0.092926025390625
-0.098724365234375
-0.09857177734375
-0.10345458984375
-0.10528564453125
-0.10650634765625
-0.1123046875
-0.109100341796875
-0.113525390625
-0.113067626953125
-0.116729736328125
-0.126190185546875
-0.13214111328125
-0.136566162109375
-0.142669677734375
-0.15625
-0.16143798828125
-0.167694091796875
-0.173797607421875
-0.178680419921875
-0.1849365234375
-0.186309814453125
-0.189666748046875
-0.194244384765625
-0.19866943359375
-0.19622802734375
-0.19866943359375
-0.19744873046875
-0.194244384765625
-0.197601318359375
-0.196533203125
-0.1934814453125
-0.1959228515625
-0.194854736328125
-0.19805908203125
-0.19866943359375
-0.19989013671875
-0.2032470703125
-0.208892822265625
-0.20843505859375
-0.214691162109375
-0.214385986328125
-0.21392822265625
-0.213470458984375
-0.209503173828125
-0.208282470703125
-0.205535888671875
-0.19622802734375
-0.195770263671875
-0.192108154296875
-0.18646240234375
-0.18829345703125
-0.186309814453125
-0.180511474609375
-0.182037353515625
-0.181121826171875
-0.17608642578125
-0.176849365234375
-0.176544189453125
-0.173187255859375
-0.1690673828125
-0.16632080078125
-0.16204833984375
-0.158843994140625
-0.150604248046875
-0.148468017578125
-0.14129638671875
-0.133514404296875
-0.12664794921875
-0.12237548828125
-0.115203857421875
-0.10955810546875
-0.10894775390625
-0.102386474609375
-0.106048583984375
-0.108184814453125
-0.102081298828125
-0.103912353515625
-0.103759765625
-0.104827880859375
-0.10498046875
-0.102081298828125
-0.099639892578125
-0.095977783203125
-0.090484619140625
-0.08392333984375
-0.078582763671875
-0.070953369140625
-0.067138671875
-0.0628662109375
-0.057525634765625
-0.054473876953125
-0.055694580078125
-0.0531005859375
-0.05584716796875
-0.056915283203125
-0.057373046875
-0.05859375
-0.055389404296875
-0.0506591796875
-0.049591064453125
-0.04852294921875
-0.04486083984375
-0.044097900390625
-0.04150390625
-0.035552978515625
-0.034637451171875
-0.025177001953125
-0.02197265625
-0.022430419921875
-0.01678466796875
-0.016632080078125
-0.016937255859375
-0.013275146484375
-0.01373291015625
-0.015869140625
-0.016326904296875
-0.015411376953125
-0.020751953125
-0.0238037109375
-0.02227783203125
-0.020599365234375
-0.02044677734375
-0.019073486328125
-0.015869140625
-0.010986328125
-0.00732421875
0.0
0.003204345703125
0.004425048828125
0.005035400390625
0.005035400390625
0.004119873046875
0.0042724609375
0.000762939453125
0.00152587890625
-0.001678466796875
-0.007476806640625
-0.007781982421875
-0.0103759765625
-0.015106201171875
-0.015869140625
-0.0177001953125
-0.018768310546875
-0.022125244140625
-0.02227783203125
-0.021209716796875
-0.017852783203125
-0.019378662109375
-0.01556396484375
-0.01678466796875
-0.018463134765625
-0.017852783203125
-0.021209716796875
-0.023345947265625
-0.026092529296875
-0.02899169921875
-0.0360107421875
-0.04364013671875
-0.048980712890625
-0.05340576171875
-0.051727294921875
-0.05523681640625
-0.052490234375
-0.05401611328125
-0.05279541015625
-0.047760009765625
-0.045623779296875
-0.050506591796875
-0.0469970703125
-0.05096435546875
-0.055999755859375
-0.062103271484375
-0.0628662109375
-0.0677490234375
-0.071258544921875
-0.076904296875
-0.0799560546875
-0.08453369140625
-0.085906982421875
-0.087890625
-0.090179443359375
-0.091705322265625
-0.089111328125
-0.095367431640625
-0.093841552734375
-0.09429931640625
-0.098419189453125
-0.092926025390625
-0.09490966796875
-0.095367431640625
-0.0927734375
-0.097808837890625
-0.096893310546875
-0.097503662109375
-0.10040283203125
-0.106658935546875
-0.106353759765625
-0.109710693359375
-0.115814208984375
-0.111236572265625
-0.11444091796875
-0.112457275390625
-0.111236572265625
-0.109405517578125
-0.108795166015625
-0.1031494140625
-0.1055908203125
-0.10009765625
-0.099029541015625
-0.099029541015625
-0.09521484375
-0.098876953125
-0.10162353515625
-0.099945068359375
-0.10467529296875
-0.1080322265625
-0.10894775390625
-0.111541748046875
-0.111846923828125
-0.1153564453125
-0.11627197265625
-0.115203857421875
-0.1190185546875
-0.117034912109375
-0.115203857421875
-0.116119384765625
-0.115814208984375
-0.1123046875
-0.116424560546875
-0.1165771484375
-0.117034912109375
-0.11688232421875
-0.120697021484375
-0.125579833984375
-0.128631591796875
-0.134429931640625
-0.13885498046875
-0.14434814453125
-0.146636962890625
-0.150909423828125
-0.1556396484375
-0.154266357421875
-0.152587890625
-0.147857666015625
-0.146636962890625
-0.14984130859375
-0.14434814453125
-0.142364501953125
-0.14251708984375
-0.141143798828125
-0.146942138671875
-0.144195556640625
-0.146331787109375
-0.15106201171875
-0.149993896484375
-0.15106201171875
-0.150146484375
-0.147857666015625
-0.1483154296875
-0.14404296875
-0.14007568359375
-0.141754150390625
-0.13916015625
-0.13336181640625
-0.13336181640625
-0.12451171875
-0.120086669921875
-0.119781494140625
-0.11322021484375
-0.10711669921875
-0.102386474609375
-0.09979248046875
-0.0946044921875
-0.098114013671875
-0.095062255859375
-0.092315673828125
-0.09307861328125
-0.09033203125
-0.092010498046875
-0.08758544921875
-0.0811767578125
-0.0775146484375
-0.072784423828125
-0.066375732421875
-0.059967041015625
-0.05340576171875
-0.04608154296875
-0.040435791015625
-0.031585693359375
-0.028076171875
-0.03173828125
-0.01983642578125
-0.0238037109375
-0.02410888671875
-0.02410888671875
-0.022125244140625
-0.023956298828125
-0.017547607421875
-0.01800537109375
-0.018310546875
-0.0152587890625
-0.0164794921875
-0.01068115234375
-0.00640869140625
-0.007171630859375
0.0018310546875
-0.00030517578125
0.00396728515625
0.00701904296875
0.006866455078125
0.006103515625
0.0067138671875
0.006561279296875
0.007171630859375
0.003204345703125
0.002593994140625
-0.0030517578125
-0.0054931640625
-0.01129150390625
-0.009765625
-0.016021728515625
-0.018768310546875
-0.013427734375
-0.014190673828125
-0.01129150390625
-0.006561279296875
-0.00579833984375
-0.002899169921875
-0.0054931640625
-0.009002685546875
-0.0067138671875
-0.01220703125
-0.012054443359375
-0.01800537109375
-0.022125244140625
-0.028533935546875
-0.02838134765625
-0.030059814453125
-0.034027099609375
-0.030670166015625
-0.033416748046875
-0.036773681640625
-0.034027099609375
-0.033111572265625
-0.03204345703125
-0.032501220703125
-0.031890869140625
-0.0299072265625
-0.031585693359375
-0.035400390625
-0.0347900390625
-0.036163330078125
-0.03875732421875
-0.0384521484375
-0.045013427734375
-0.049285888671875
-0.047454833984375
-0.054779052734375
-0.05615234375
-0.05645751953125
-0.0579833984375
-0.05126953125
-0.05340576171875
-0.0537109375
-0.045623779296875
-0.046539306640625
-0.04241943359375
-0.04058837890625
-0.037689208984375
-0.03875732421875
-0.0372314453125
-0.039825439453125
-0.04241943359375
-0.042572021484375
-0.0445556640625
-0.048370361328125
-0.048828125
-0.051116943359375
-0.053558349609375
-0.052490234375
-0.05340576171875
-0.0494384765625
-0.048828125
-0.04852294921875
-0.043792724609375
-0.041961669921875
-0.036163330078125
-0.023651123046875
-0.023956298828125
-0.018157958984375
-0.014801025390625
-0.015106201171875
-0.00823974609375
-0.0091552734375
-0.010528564453125
-0.005950927734375
-0.01007080078125
-0.009918212890625
-0.00885009765625
-0.006103515625
-0.009307861328125
-0.00244140625
-0.000152587890625
0.004730224609375
0.009307861328125
0.0146484375
0.0213623046875
0.024261474609375
0.02716064453125
0.0323486328125
0.0335693359375
0.027618408203125
0.032958984375
0.033111572265625
0.029144287109375
0.028533935546875
0.0262451171875
0.027923583984375
0.029449462890625
0.028839111328125
0.029754638671875
0.0323486328125
0.028076171875
0.03173828125
0.031585693359375
0.036468505859375
0.042266845703125
0.037689208984375
0.035858154296875
0.0390625
0.0396728515625
0.03570556640625
0.03753662109375
0.03021240234375
0.02777099609375
0.0262451171875
0.019073486328125
0.010986328125
0.008087158203125
0.0054931640625
0.00274658203125
-0.000457763671875
-0.002593994140625
0.002899169921875
0.000762939453125
0.003509521484375
0.003509521484375
0.002288818359375
0.00640869140625
0.0006103515625
-0.0030517578125
-0.0048828125
-0.01007080078125
-0.016632080078125
-0.020599365234375
-0.0238037109375
-0.03204345703125
-0.031585693359375
-0.035552978515625
-0.03875732421875
-0.04058837890625
-0.041046142578125
-0.046844482421875
-0.040740966796875
-0.042572021484375
-0.04058837890625
-0.04425048828125
-0.04241943359375
-0.042572021484375
-0.04364013671875
-0.04638671875
-0.04852294921875
-0.05279541015625
-0.05462646484375
-0.05859375
-0.065765380859375
-0.0732421875
-0.075836181640625
-0.0830078125
-0.08758544921875
-0.089569091796875
-0.092010498046875
-0.095062255859375
-0.09429931640625
-0.09185791015625
-0.09063720703125
-0.08880615234375
-0.0897216796875
-0.087127685546875
-0.08819580078125
-0.09124755859375
-0.092620849609375
-0.09674072265625
-0.102081298828125
-0.10528564453125
-0.1055908203125
-0.11444091796875
-0.1153564453125
-0.1153564453125
-0.115509033203125
-0.11993408203125
-0.11993408203125
-0.11962890625
-0.11749267578125
-0.12054443359375
-0.116424560546875
-0.117034912109375
-0.113983154296875
-0.110626220703125
-0.11138916015625
-0.10833740234375
-0.1068115234375
-0.10711669921875
-0.105743408203125
-0.10467529296875
-0.108489990234375
-0.110931396484375
-0.113677978515625
-0.110321044921875
-0.116729736328125
-0.113525390625
-0.11566162109375
-0.1092529296875
-0.109405517578125
-0.10772705078125
-0.1007080078125
-0.09735107421875
-0.099334716796875
-0.09429931640625
-0.0946044921875
-0.092315673828125
-0.0946044921875
-0.099639892578125
-0.098724365234375
-0.104217529296875
-0.10345458984375
-0.104827880859375
-0.10467529296875
-0.1055908203125
-0.103912353515625
-0.10162353515625
-0.10589599609375
-0.102386474609375
-0.10101318359375
-0.102386474609375
-0.096893310546875
-0.099334716796875
-0.09613037109375
-0.09185791015625
-0.092315673828125
-0.092315673828125
-0.0860595703125
-0.0946044921875
-0.0933837890625
-0.0946044921875
-0.10162353515625
-0.097808837890625
-0.105133056640625
-0.109405517578125
-0.107269287109375
-0.109100341796875
-0.109100341796875
-0.1025390625
-0.10162353515625
-0.101165771484375
-0.09368896484375
-0.092315673828125
-0.088348388671875
-0.08697509765625
-0.08697509765625
-0.084075927734375
-0.087432861328125
-0.08941650390625
-0.087890625
-0.094451904296875
-0.093994140625
-0.09429931640625
-0.09765625
-0.094757080078125
-0.0921630859375
-0.093231201171875
-0.089874267578125
-0.09185791015625
-0.0921630859375
-0.086517333984375
-0.081634521484375
-0.081329345703125
-0.07476806640625
-0.07293701171875
-0.07110595703125
-0.067901611328125
-0.06683349609375
-0.069732666015625
-0.0628662109375
-0.06744384765625
-0.067901611328125
-0.066986083984375
-0.069580078125
-0.0714111328125
-0.070343017578125
-0.066986083984375
-0.068817138671875
-0.06378173828125
-0.06103515625
-0.0555419921875
-0.050048828125
-0.044097900390625
-0.03753662109375
-0.035400390625
-0.033416748046875
-0.02593994140625
-0.030517578125
-0.033721923828125
-0.027008056640625
-0.030670166015625
-0.025482177734375
-0.026397705078125
-0.031890869140625
-0.029449462890625
-0.022430419921875
-0.025482177734375
-0.02166748046875
-0.0177001953125
-0.0225830078125
-0.01739501953125
-0.015106201171875
-0.010986328125
-0.007781982421875
-0.006866455078125
-0.0018310546875
0.001678466796875
0.000152587890625
0.002899169921875
0.006256103515625
0.0042724609375
0.001983642578125
0.0042724609375
-0.001983642578125
-0.00274658203125
-0.0042724609375
-0.008544921875
-0.004119873046875
-0.004730224609375
0.0
-0.000762939453125
0.002899169921875
0.004730224609375
0.0103759765625
0.00885009765625
0.005340576171875
0.00701904296875
0.000457763671875
-0.007476806640625
-0.01068115234375
-0.012359619140625
-0.023956298828125
-0.020904541015625
-0.024566650390625
-0.03082275390625
-0.035247802734375
-0.034942626953125
-0.040130615234375
-0.042877197265625
-0.048370361328125
-0.051727294921875
-0.05279541015625
-0.06011962890625
-0.054931640625
-0.062103271484375
-0.060882568359375
-0.06439208984375
-0.072479248046875
-0.077667236328125
-0.081024169921875
-0.08880615234375
-0.0927734375
-0.09918212890625
-0.109100341796875
-0.117645263671875
-0.12176513671875
-0.129547119140625
-0.129241943359375
-0.133209228515625
-0.134735107421875
-0.12939453125
-0.131988525390625
-0.12969970703125
-0.1275634765625
-0.129547119140625
-0.133056640625
-0.1336669921875
-0.139617919921875
-0.138092041015625
-0.145721435546875
-0.150604248046875
-0.1507568359375
-0.1544189453125
-0.159149169921875
-0.157318115234375
-0.16204833984375
-0.164642333984375
-0.163116455078125
-0.16510009765625
-0.16265869140625
-0.15960693359375
-0.160980224609375
-0.1580810546875
-0.154876708984375
-0.155181884765625
-0.153656005859375
-0.150909423828125
-0.15228271484375
-0.148773193359375
-0.148773193359375
-0.151214599609375
-0.149688720703125
-0.152435302734375
-0.15472412109375
-0.157012939453125
-0.157470703125
-0.160980224609375
-0.15960693359375
-0.159149169921875
-0.1556396484375
-0.150909423828125
-0.14984130859375
-0.148162841796875
-0.1434326171875
-0.14129638671875
-0.141448974609375
-0.142059326171875
-0.143585205078125
-0.143890380859375
-0.149688720703125
-0.148773193359375
-0.14984130859375
-0.150604248046875
-0.1544189453125
-0.15472412109375
-0.153961181640625
-0.152587890625
-0.147857666015625
-0.1513671875
-0.148468017578125
-0.14556884765625
-0.14678955078125
-0.142822265625
-0.13702392578125
-0.135345458984375
-0.13671875
-0.134124755859375
-0.135345458984375
-0.130615234375
-0.132904052734375
-0.134429931640625
-0.135498046875
-0.135040283203125
-0.14068603515625
-0.14068603515625
-0.13824462890625
-0.14068603515625
-0.135955810546875
-0.136871337890625
-0.13336181640625
-0.128021240234375
-0.128021240234375
-0.12054443359375
-0.11474609375
-0.116424560546875
-0.116119384765625
-0.113677978515625
-0.1177978515625
-0.116424560546875
-0.1177978515625
-0.121002197265625
-0.120391845703125
-0.123443603515625
-0.122222900390625
-0.123748779296875
-0.1275634765625
-0.1239013671875
-0.122833251953125
-0.12481689453125
-0.121612548828125
-0.115966796875
-0.116424560546875
-0.11260986328125
-0.10955810546875
-0.10406494140625
-0.105133056640625
-0.1025390625
-0.100250244140625
-0.1025390625
-0.10101318359375
-0.10528564453125
-0.10528564453125
-0.108795166015625
-0.113372802734375
-0.11383056640625
-0.11810302734375
-0.11962890625
-0.115814208984375
-0.117645263671875
-0.116119384765625
-0.10986328125
-0.10711669921875
-0.102081298828125
-0.099029541015625
-0.101318359375
-0.097808837890625
-0.098876953125
-0.10223388671875
-0.104827880859375
-0.104827880859375
-0.10894775390625
-0.110626220703125
-0.1165771484375
-0.1171875
-0.116424560546875
-0.12115478515625
-0.1202392578125
-0.11962890625
-0.120086669921875
-0.12420654296875
-0.12237548828125
-0.120849609375
-0.122833251953125
-0.12298583984375
-0.122833251953125
-0.121307373046875
-0.122222900390625
-0.128936767578125
-0.127410888671875
-0.129547119140625
-0.136260986328125
-0.14007568359375
-0.1434326171875
-0.1513671875
-0.1513671875
-0.15289306640625
-0.154266357421875
-0.151519775390625
-0.153961181640625
-0.150909423828125
-0.14556884765625
-0.14312744140625
-0.13824462890625
-0.13946533203125
-0.137481689453125
-0.1324462890625
-0.13427734375
-0.1385498046875
-0.1336669921875
-0.14007568359375
-0.14129638671875
-0.141754150390625
-0.141448974609375
-0.1434326171875
-0.141754150390625
-0.138702392578125
-0.13702392578125
-0.13702392578125
-0.1361083984375
-0.127716064453125
-0.12481689453125
-0.12420654296875
-0.111846923828125
-0.107879638671875
-0.104827880859375
-0.096435546875
-0.093231201171875
-0.084686279296875
-0.08209228515625
-0.08056640625
-0.0787353515625
-0.07171630859375
-0.073089599609375
-0.07110595703125
-0.070037841796875
-0.06622314453125
-0.06256103515625
-0.056915283203125
-0.051116943359375
-0.04547119140625
-0.038299560546875
-0.028533935546875
-0.020294189453125
-0.014190673828125
-0.010986328125
-0.0054931640625
-0.005950927734375
-0.00457763671875
-0.00274658203125
-0.00640869140625
-0.005950927734375
-0.002593994140625
-0.006256103515625
-0.005340576171875
0.0006103515625
0.000152587890625
0.000762939453125
0.006866455078125
0.00885009765625
0.0146484375
0.01617431640625
0.014801025390625
0.021514892578125
0.023956298828125
0.02655029296875
0.031890869140625
0.029296875
0.029144287109375
0.03509521484375
0.030364990234375
0.0262451171875
0.02288818359375
0.02044677734375
0.015106201171875
0.01434326171875
0.01068115234375
0.012969970703125
0.013275146484375
0.01434326171875
0.020294189453125
0.023193359375
0.0238037109375
0.032501220703125
0.032501220703125
0.032958984375
0.038604736328125
0.0323486328125
0.0390625
0.038604736328125
0.03448486328125
0.03662109375
0.03509521484375
0.03082275390625
0.033111572265625
0.035247802734375
0.030517578125
0.03509521484375
0.034332275390625
0.03265380859375
0.036773681640625
0.037384033203125
0.0421142578125
0.042877197265625
0.044708251953125
0.049285888671875
0.048675537109375
0.0445556640625
0.045623779296875
0.04730224609375
0.04425048828125
0.0396728515625
0.035858154296875
0.031280517578125
0.0299072265625
0.023956298828125
0.02349853515625
0.02593994140625
0.0225830078125
0.030059814453125
0.02838134765625
0.03021240234375
0.03204345703125
0.0341796875
0.0372314453125
0.0390625
0.037689208984375
0.03692626953125
0.0323486328125
0.030059814453125
0.02655029296875
0.023040771484375
0.02227783203125
0.020599365234375
0.016326904296875
0.010986328125
0.01373291015625
0.013275146484375
0.00762939453125
0.006561279296875
0.004730224609375
0.004730224609375
0.00518798828125
0.004119873046875
0.00152587890625
0.003204345703125
0.000152587890625
-0.00213623046875
-0.001678466796875
-0.005035400390625
-0.008392333984375
-0.011444091796875
-0.0213623046875
-0.023651123046875
-0.027313232421875
-0.032501220703125
-0.035247802734375
-0.04058837890625
-0.048065185546875
-0.04241943359375
-0.046844482421875
-0.046234130859375
-0.041656494140625
-0.0445556640625
-0.042724609375
-0.0445556640625
-0.044097900390625
-0.047760009765625
-0.05157470703125
-0.053558349609375
-0.055084228515625
-0.062103271484375
-0.062103271484375
-0.064849853515625
-0.066680908203125
-0.06927490234375
-0.065765380859375
-0.0653076171875
-0.070343017578125
-0.06561279296875
-0.064849853515625
-0.0592041015625
-0.057220458984375
-0.0518798828125
-0.03997802734375
-0.03387451171875
-0.030670166015625
-0.02227783203125
-0.0189208984375
-0.0177001953125
-0.013580322265625
-0.01495361328125
-0.0152587890625
-0.0146484375
-0.017547607421875
-0.015106201171875
-0.01678466796875
-0.01678466796875
-0.010528564453125
-0.0067138671875
-0.002593994140625
0.0042724609375
0.0128173828125
0.016632080078125
0.025787353515625
0.029449462890625
0.034027099609375
0.0347900390625
0.03570556640625
0.041656494140625
0.0347900390625
0.0360107421875
0.034027099609375
0.03662109375
0.0341796875
0.03265380859375
0.0323486328125
0.0347900390625
0.031585693359375
0.032196044921875
0.034637451171875
0.0347900390625
0.0311279296875
0.034637451171875
0.03448486328125
0.036468505859375
0.036468505859375
0.0360107421875
0.035400390625
0.032501220703125
0.028839111328125
0.030517578125
0.02410888671875
0.018157958984375
0.015716552734375
0.009918212890625
0.0079345703125
0.003662109375
0.001068115234375
0.00396728515625
0.003509521484375
-0.000457763671875
0.006256103515625
0.00701904296875
0.006866455078125
0.006256103515625
0.0042724609375
-0.000152587890625
0.0
-0.006256103515625
-0.012969970703125
-0.01373291015625
-0.02166748046875
-0.027618408203125
-0.025634765625
-0.033416748046875
-0.03997802734375
-0.039215087890625
-0.041656494140625
-0.044097900390625
-0.045928955078125
-0.046539306640625
-0.0433349609375
-0.046539306640625
-0.04730224609375
-0.044708251953125
-0.047607421875
-0.049285888671875
-0.051116943359375
-0.053863525390625
-0.055694580078125
-0.05950927734375
-0.066375732421875
-0.069580078125
-0.0762939453125
-0.0836181640625
-0.08270263671875
-0.090179443359375
-0.092010498046875
-0.092926025390625
-0.0970458984375
-0.095672607421875
-0.091400146484375
-0.09368896484375
-0.090789794921875
-0.093231201171875
-0.095672607421875
-0.0958251953125
-0.103302001953125
-0.109405517578125
-0.108642578125
-0.11383056640625
-0.119171142578125
-0.123748779296875
-0.129241943359375
-0.131072998046875
-0.1348876953125
-0.137481689453125
-0.13824462890625
-0.14129638671875
-0.145416259765625
-0.14434814453125
-0.147857666015625
-0.1519775390625
-0.14892578125
-0.153350830078125
-0.1568603515625
-0.155792236328125
-0.1580810546875
-0.1629638671875
-0.160369873046875
-0.16693115234375
-0.17425537109375
-0.177764892578125
-0.185546875
-0.190277099609375
-0.196685791015625
-0.19927978515625
-0.201416015625
-0.20111083984375
-0.204010009765625
-0.1971435546875
-0.197906494140625
-0.19500732421875
-0.1904296875
-0.189666748046875
-0.19195556640625
-0.1922607421875
-0.19500732421875
-0.19439697265625
-0.19775390625
-0.202789306640625
-0.198974609375
-0.203857421875
-0.201263427734375
-0.202484130859375
-0.202484130859375
-0.203094482421875
-0.2008056640625
-0.197906494140625
-0.19500732421875
-0.18890380859375
-0.18829345703125
-0.178985595703125
-0.1763916015625
-0.173797607421875
-0.168304443359375
-0.165252685546875
-0.15869140625
-0.15625
-0.15625
-0.152435302734375
-0.152435302734375
-0.153961181640625
-0.155029296875
-0.15472412109375
-0.150146484375
-0.149078369140625
-0.142974853515625
-0.140533447265625
-0.13336181640625
-0.125885009765625
-0.120391845703125
-0.113372802734375
-0.10955810546875
-0.106353759765625
-0.102996826171875
-0.1031494140625
-0.10040283203125
-0.10162353515625
-0.1031494140625
-0.099945068359375
-0.101776123046875
-0.10040283203125
-0.098876953125
-0.097198486328125
-0.097198486328125
-0.09124755859375
-0.09124755859375
-0.0909423828125
-0.089263916015625
-0.0823974609375
-0.079193115234375
-0.07476806640625
-0.071868896484375
-0.0653076171875
-0.0628662109375
-0.059967041015625
-0.055999755859375
-0.056610107421875
-0.0537109375
-0.055694580078125
-0.05889892578125
-0.06134033203125
-0.059051513671875
-0.060272216796875
-0.06103515625
-0.0555419921875
-0.054931640625
-0.050201416015625
-0.04791259765625
-0.04150390625
-0.035552978515625
-0.031585693359375
-0.0299072265625
-0.0238037109375
-0.023193359375
-0.02197265625
-0.021209716796875
-0.0201416015625
-0.024566650390625
-0.019989013671875
-0.023193359375
-0.02410888671875
-0.02166748046875
-0.01953125
-0.022735595703125
-0.01800537109375
-0.017242431640625
-0.01373291015625
-0.009765625
-0.010528564453125
-0.0006103515625
0.000457763671875
0.006103515625
0.013427734375
0.0164794921875
0.019378662109375
0.02105712890625
0.01983642578125
0.021820068359375
0.0213623046875
0.0189208984375
0.01708984375
0.018463134765625
0.017547607421875
0.018463134765625
0.01922607421875
0.017547607421875
0.022430419921875
0.021820068359375
0.02532958984375
0.030059814453125
0.0384521484375
0.0372314453125
0.042266845703125
0.040130615234375
0.039215087890625
0.040130615234375
0.035858154296875
0.03875732421875
0.03997802734375
0.031585693359375
0.034942626953125
0.035400390625
0.030517578125
0.035552978515625
0.0347900390625
0.033416748046875
0.032806396484375
0.032806396484375
0.03570556640625
0.037689208984375
0.034332275390625
0.04425048828125
0.040283203125
0.040130615234375
0.044403076171875
0.041046142578125
0.03753662109375
0.0372314453125
0.033721923828125
0.030059814453125
0.029754638671875
0.023345947265625
0.020294189453125
0.023040771484375
0.0152587890625
0.0177001953125
0.016937255859375
0.0213623046875
0.0250244140625
0.02777099609375
0.0250244140625
0.030975341796875
0.02685546875
0.024566650390625
0.023651123046875
0.020904541015625
0.0164794921875
0.0152587890625
0.01190185546875
0.0140380859375
0.009613037109375
0.009765625
0.00152587890625
0.004119873046875
0.00091552734375
0.004425048828125
0.004425048828125
-0.000762939453125
0.003509521484375
0.0018310546875
0.00335693359375
0.00823974609375
0.004119873046875
0.00762939453125
0.007476806640625
0.00396728515625
0.00335693359375
0.0042724609375
-0.001983642578125
-0.006103515625
-0.011138916015625
-0.0189208984375
-0.02105712890625
-0.02349853515625
-0.026702880859375
-0.025482177734375
-0.026397705078125
-0.026702880859375
-0.0244140625
-0.024566650390625
-0.023651123046875
-0.019989013671875
-0.01739501953125
-0.025787353515625
-0.023956298828125
-0.025787353515625
-0.027008056640625
-0.028839111328125
-0.0360107421875
-0.037078857421875
-0.041351318359375
-0.04302978515625
-0.0408935546875
-0.0396728515625
-0.04486083984375
-0.041351318359375
-0.044097900390625
-0.04425048828125
-0.0421142578125
-0.0433349609375
-0.040130615234375
-0.0408935546875
-0.041961669921875
-0.038299560546875
-0.03753662109375
-0.038604736328125
-0.039520263671875
-0.03936767578125
-0.04669189453125
-0.042572021484375
-0.043487548828125
-0.047607421875
-0.0457763671875
-0.046844482421875
-0.048370361328125
-0.043792724609375
-0.043182373046875
-0.04058837890625
-0.0372314453125
-0.034027099609375
-0.0286865234375
-0.02593994140625
-0.0244140625
-0.02197265625
-0.02410888671875
-0.02532958984375
-0.025634765625
-0.029296875
-0.03387451171875
-0.03448486328125
-0.037689208984375
-0.04058837890625
-0.039825439453125
-0.041046142578125
-0.043792724609375
-0.040435791015625
-0.04364013671875
-0.041961669921875
-0.041046142578125
-0.04058837890625
-0.042724609375
-0.038909912109375
-0.041351318359375
-0.042724609375
-0.0372314453125
-0.042724609375
-0.046539306640625
-0.0469970703125
-0.05218505859375
-0.0543212890625
-0.05615234375
-0.063629150390625
-0.0640869140625
-0.068817138671875
-0.06744384765625
-0.07080078125
-0.07232666015625
-0.072479248046875
-0.065765380859375
-0.063018798828125
-0.059967041015625
-0.056610107421875
-0.059661865234375
-0.054931640625
-0.055389404296875
-0.060577392578125
-0.05828857421875
-0.0579833984375
-0.060882568359375
-0.067138671875
-0.06866455078125
-0.069580078125
-0.0732421875
-0.06927490234375
-0.074615478515625
-0.07415771484375
-0.073089599609375
-0.07781982421875
-0.074920654296875
-0.074310302734375
-0.07080078125
-0.0689697265625
-0.070037841796875
-0.072021484375
-0.068511962890625
-0.071258544921875
-0.069580078125
-0.073089599609375
-0.074615478515625
-0.076904296875
-0.0799560546875
-0.086669921875
-0.086517333984375
-0.0921630859375
-0.092010498046875
-0.092315673828125
-0.0927734375
-0.092620849609375
-0.088043212890625
-0.09246826171875
-0.0885009765625
-0.087127685546875
-0.090484619140625
-0.0909423828125
-0.0927734375
-0.098876953125
-0.102691650390625
-0.102996826171875
-0.10772705078125
-0.11474609375
-0.118255615234375
-0.121917724609375
-0.124664306640625
-0.128326416015625
-0.130462646484375
-0.129547119140625
-0.130157470703125
-0.13397216796875
-0.130462646484375
-0.13092041015625
-0.1336669921875
-0.128936767578125
-0.12939453125
-0.13092041015625
-0.130462646484375
-0.133056640625
-0.134124755859375
-0.1324462890625
-0.135650634765625
-0.13916015625
-0.137939453125
-0.146636962890625
-0.146331787109375
-0.14739990234375
-0.14617919921875
-0.142822265625
-0.142059326171875
-0.13458251953125
-0.126495361328125
-0.127410888671875
-0.120391845703125
-0.11505126953125
-0.107421875
-0.113525390625
-0.105743408203125
-0.108184814453125
-0.108184814453125
-0.104827880859375
-0.104522705078125
-0.102081298828125
-0.106201171875
-0.1025390625
-0.098876953125
-0.09735107421875
-0.094146728515625
-0.091705322265625
-0.084686279296875
-0.084228515625
-0.077972412109375
-0.07110595703125
-0.0689697265625
-0.064697265625
-0.058746337890625
-0.05767822265625
-0.053253173828125
-0.049896240234375
-0.0506591796875
-0.04913330078125
-0.0531005859375
-0.05462646484375
-0.056304931640625
-0.059051513671875
-0.064544677734375
-0.062103271484375
-0.067291259765625
-0.068206787109375
-0.063018798828125
-0.067138671875
-0.06195068359375
-0.058441162109375
-0.0592041015625
-0.057830810546875
-0.058746337890625
-0.06195068359375
-0.060882568359375
-0.06622314453125
-0.0677490234375
-0.07171630859375
-0.0726318359375
-0.077667236328125
-0.0830078125
-0.08148193359375
-0.090484619140625
-0.08514404296875
-0.09124755859375
-0.0909423828125
-0.0885009765625
-0.089263916015625
-0.0885009765625
-0.0897216796875
-0.0860595703125
-0.086669921875
-0.084686279296875
-0.08392333984375
-0.08270263671875
-0.084075927734375
-0.08819580078125
-0.086822509765625
-0.091705322265625
-0.0933837890625
-0.097808837890625
-0.102386474609375
-0.10650634765625
-0.106201171875
-0.108489990234375
-0.109710693359375
-0.10833740234375
-0.111541748046875
-0.108642578125
-0.104827880859375
-0.1019287109375
-0.10101318359375
-0.098419189453125
-0.100250244140625
-0.100555419921875
-0.100860595703125
-0.10467529296875
-0.110931396484375
-0.110626220703125
-0.11322021484375
-0.118255615234375
-0.1202392578125
-0.1220703125
-0.123443603515625
-0.11993408203125
-0.120849609375
-0.1202392578125
-0.119781494140625
-0.12176513671875
-0.11962890625
-0.115509033203125
-0.12176513671875
-0.11505126953125
-0.11505126953125
-0.116729736328125
-0.11688232421875
-0.11749267578125
-0.1214599609375
-0.123138427734375
-0.12725830078125
-0.128326416015625
-0.1300048828125
-0.1324462890625
-0.1373291015625
-0.134124755859375
-0.135498046875
-0.1348876953125
-0.12969970703125
-0.125579833984375
-0.12237548828125
-0.116424560546875
-0.114898681640625
-0.11383056640625
-0.1129150390625
-0.11199951171875
-0.117950439453125
-0.114593505859375
-0.12054443359375
-0.1239013671875
-0.11993408203125
-0.124359130859375
-0.125732421875
-0.1239013671875
-0.125274658203125
-0.124664306640625
-0.1226806640625
-0.123748779296875
-0.1153564453125
-0.118560791015625
-0.1123046875
-0.106964111328125
-0.101318359375
-0.097808837890625
-0.092926025390625
-0.088348388671875
-0.085906982421875
-0.08270263671875
-0.08331298828125
-0.08392333984375
-0.082855224609375
-0.084686279296875
-0.088348388671875
-0.083160400390625
-0.08758544921875
-0.085296630859375
-0.07904052734375
-0.076751708984375
-0.071868896484375
-0.06378173828125
-0.05645751953125
[truncated: 18,002 more rows]
