# Supplementary material for: Bayesian Model Search for Nonstationary Periodic Time Series
Source: J Am Stat Assoc. 2019 Jul 9;115(531):1320–35. doi: 10.1080/01621459.2019.1623043 (PMC7984273; doi:10.1080/01621459.2019.1623043)
Supplement: Supplemental Material [file UASA_A_1623043_SM4900.zip › Supplemental_Material/Data/rats_a.csv]

x1
1.331787109375
1.325531005859375
1.31866455078125
1.317596435546875
1.312103271484375
1.307830810546875
1.302337646484375
1.291351318359375
1.287689208984375
1.272430419921875
1.267242431640625
1.2554931640625
1.2420654296875
1.230316162109375
1.2225341796875
1.210479736328125
1.2066650390625
1.198272705078125
1.188507080078125
1.18499755859375
1.176300048828125
1.16943359375
1.155548095703125
1.142730712890625
1.1297607421875
1.112823486328125
1.107025146484375
1.087646484375
1.0662841796875
1.0565185546875
1.04034423828125
1.01898193359375
1.008758544921875
0.993194580078125
0.978546142578125
0.957794189453125
0.93994140625
0.926971435546875
0.91064453125
0.897064208984375
0.87982177734375
0.8642578125
0.846099853515625
0.82977294921875
0.81329345703125
0.793304443359375
0.77239990234375
0.75653076171875
0.73333740234375
0.710601806640625
0.691680908203125
0.66741943359375
0.644073486328125
0.627593994140625
0.601806640625
0.584259033203125
0.56304931640625
0.545806884765625
0.528717041015625
0.509490966796875
0.494537353515625
0.47271728515625
0.456695556640625
0.434417724609375
0.4095458984375
0.39031982421875
0.36102294921875
0.338134765625
0.315399169921875
0.284881591796875
0.265655517578125
0.236358642578125
0.212249755859375
0.190582275390625
0.161895751953125
0.1434326171875
0.117950439453125
0.0921630859375
0.071563720703125
0.048980712890625
0.0286865234375
0.002593994140625
-0.022430419921875
-0.042877197265625
-0.066986083984375
-0.086822509765625
-0.113067626953125
-0.137481689453125
-0.159454345703125
-0.18585205078125
-0.21240234375
-0.234527587890625
-0.26153564453125
-0.28228759765625
-0.311737060546875
-0.32989501953125
-0.34912109375
-0.3765869140625
-0.3936767578125
-0.414886474609375
-0.433197021484375
-0.45166015625
-0.474090576171875
-0.494537353515625
-0.52001953125
-0.53741455078125
-0.5621337890625
-0.58929443359375
-0.605010986328125
-0.6317138671875
-0.65399169921875
-0.67169189453125
-0.69305419921875
-0.71075439453125
-0.7293701171875
-0.7464599609375
-0.760498046875
-0.77484130859375
-0.788116455078125
-0.800933837890625
-0.8160400390625
-0.8306884765625
-0.841064453125
-0.8563232421875
-0.86578369140625
-0.880126953125
-0.891265869140625
-0.90545654296875
-0.92620849609375
-0.93475341796875
-0.944061279296875
-0.95947265625
-0.9765625
-0.98876953125
-0.99853515625
-1.00860595703125
-1.011962890625
-1.017913818359375
-1.028289794921875
-1.025543212890625
-1.03118896484375
-1.02996826171875
-1.03240966796875
-1.03759765625
-1.0400390625
-1.046295166015625
-1.04949951171875
-1.055755615234375
-1.060791015625
-1.055908203125
-1.05743408203125
-1.058502197265625
-1.0546875
-1.0614013671875
-1.0565185546875
-1.05438232421875
-1.05010986328125
-1.048583984375
-1.046600341796875
-1.03759765625
-1.03179931640625
-1.025238037109375
-1.012725830078125
-1.01287841796875
-0.99822998046875
-0.992279052734375
-0.981903076171875
-0.973968505859375
-0.964813232421875
-0.95611572265625
-0.95001220703125
-0.940704345703125
-0.932159423828125
-0.92559814453125
-0.90484619140625
-0.899810791015625
-0.8856201171875
-0.872802734375
-0.856475830078125
-0.834808349609375
-0.82244873046875
-0.80078125
-0.788421630859375
-0.771942138671875
-0.755462646484375
-0.7464599609375
-0.7257080078125
-0.71197509765625
-0.6939697265625
-0.6805419921875
-0.6695556640625
-0.65277099609375
-0.635223388671875
-0.61798095703125
-0.597076416015625
-0.58258056640625
-0.562591552734375
-0.543365478515625
-0.5255126953125
-0.50048828125
-0.48309326171875
-0.4595947265625
-0.443572998046875
-0.423431396484375
-0.399017333984375
-0.379180908203125
-0.362396240234375
-0.34149169921875
-0.32745361328125
-0.3057861328125
-0.290069580078125
-0.277252197265625
-0.2581787109375
-0.24139404296875
-0.21728515625
-0.19989013671875
-0.18035888671875
-0.155487060546875
-0.132293701171875
-0.105743408203125
-0.088043212890625
-0.06317138671875
-0.041961669921875
-0.023956298828125
-0.000152587890625
0.013427734375
0.032501220703125
0.0494384765625
0.061492919921875
0.084228515625
0.09735107421875
0.11260986328125
0.128326416015625
0.145721435546875
0.163421630859375
0.177764892578125
0.19866943359375
0.219879150390625
0.235443115234375
0.250701904296875
0.27191162109375
0.2874755859375
0.308380126953125
0.3192138671875
0.3399658203125
0.352325439453125
0.36956787109375
0.3857421875
0.397491455078125
0.41015625
0.4205322265625
0.430908203125
0.4437255859375
0.455322265625
0.46661376953125
0.478668212890625
0.490570068359375
0.50506591796875
0.51971435546875
0.53070068359375
0.547027587890625
0.55419921875
0.572662353515625
0.579071044921875
0.59295654296875
0.59844970703125
0.59967041015625
0.60882568359375
0.612030029296875
0.6134033203125
0.621185302734375
0.620574951171875
0.63262939453125
0.63018798828125
0.6390380859375
0.642852783203125
0.64666748046875
0.646209716796875
0.65826416015625
0.655517578125
0.6610107421875
0.663299560546875
0.667572021484375
0.666046142578125
0.669708251953125
0.672149658203125
0.67047119140625
0.67626953125
0.668487548828125
0.666351318359375
0.662841796875
0.65704345703125
0.65216064453125
0.651397705078125
0.645904541015625
0.64483642578125
0.63568115234375
0.638275146484375
0.634613037109375
0.63720703125
0.63568115234375
0.633087158203125
0.62835693359375
0.6195068359375
0.621185302734375
0.610809326171875
0.60302734375
0.60089111328125
0.587921142578125
0.5810546875
0.573883056640625
0.562591552734375
0.56060791015625
0.5499267578125
0.54290771484375
0.538787841796875
0.531158447265625
0.5267333984375
0.51971435546875
0.514068603515625
0.505523681640625
0.5023193359375
0.49591064453125
0.4901123046875
0.4852294921875
0.48004150390625
0.46844482421875
0.46356201171875
0.4522705078125
0.43914794921875
0.430145263671875
0.42022705078125
0.409088134765625
0.39947509765625
0.391387939453125
0.377655029296875
0.370635986328125
0.364990234375
0.354766845703125
0.352935791015625
0.343780517578125
0.337982177734375
0.32989501953125
0.322265625
0.311737060546875
0.302886962890625
0.289459228515625
0.28228759765625
0.270843505859375
0.255584716796875
0.244598388671875
0.234832763671875
0.228118896484375
0.216064453125
0.20782470703125
0.19622802734375
0.18463134765625
0.17791748046875
0.16815185546875
0.163726806640625
0.1556396484375
0.14556884765625
0.13885498046875
0.13031005859375
0.124053955078125
0.110626220703125
0.10284423828125
0.094146728515625
0.08056640625
0.07049560546875
0.059356689453125
0.048065185546875
0.03631591796875
0.0244140625
0.014495849609375
0.004730224609375
-0.006256103515625
-0.01220703125
-0.01861572265625
-0.026702880859375
-0.032958984375
-0.040435791015625
-0.04547119140625
-0.057830810546875
-0.06500244140625
-0.07598876953125
-0.08544921875
-0.0970458984375
-0.109405517578125
-0.1177978515625
-0.13397216796875
-0.145111083984375
-0.15106201171875
-0.16510009765625
-0.170135498046875
-0.181121826171875
-0.189361572265625
-0.196533203125
-0.20477294921875
-0.20782470703125
-0.21881103515625
-0.22186279296875
-0.2301025390625
-0.235595703125
-0.2386474609375
-0.2508544921875
-0.2520751953125
-0.261993408203125
-0.2740478515625
-0.277099609375
-0.287322998046875
-0.294036865234375
-0.30517578125
-0.3106689453125
-0.3143310546875
-0.321044921875
-0.322113037109375
-0.32867431640625
-0.332794189453125
-0.33050537109375
-0.33050537109375
-0.32989501953125
-0.332489013671875
-0.33660888671875
-0.33660888671875
-0.3436279296875
-0.344696044921875
-0.351409912109375
-0.356597900390625
-0.35980224609375
-0.365753173828125
-0.363616943359375
-0.36590576171875
-0.3668212890625
-0.36956787109375
-0.36956787109375
-0.367431640625
-0.3656005859375
-0.367584228515625
-0.366058349609375
-0.367889404296875
-0.360870361328125
-0.365142822265625
-0.360260009765625
-0.35888671875
-0.355987548828125
-0.356903076171875
-0.35369873046875
-0.353240966796875
-0.353240966796875
-0.361328125
-0.357208251953125
-0.36407470703125
-0.36346435546875
-0.365447998046875
-0.366973876953125
-0.36224365234375
-0.357513427734375
-0.356903076171875
-0.348052978515625
-0.344696044921875
-0.34149169921875
-0.3350830078125
-0.330963134765625
-0.332183837890625
-0.32989501953125
-0.329437255859375
-0.33233642578125
-0.3326416015625
-0.333251953125
-0.33447265625
-0.331268310546875
-0.333404541015625
-0.3314208984375
-0.331573486328125
-0.330352783203125
-0.32745361328125
-0.3302001953125
-0.323028564453125
-0.323028564453125
-0.318450927734375
-0.3192138671875
-0.31768798828125
-0.310821533203125
-0.308837890625
-0.307159423828125
-0.306243896484375
-0.303497314453125
-0.30120849609375
-0.299835205078125
-0.3009033203125
-0.301055908203125
-0.30303955078125
-0.301055908203125
-0.2996826171875
-0.29998779296875
-0.295867919921875
-0.290679931640625
-0.28167724609375
-0.278167724609375
-0.273895263671875
-0.267486572265625
-0.263519287109375
-0.25665283203125
-0.254974365234375
-0.2490234375
-0.24749755859375
-0.2484130859375
-0.245208740234375
-0.247802734375
-0.245513916015625
-0.24444580078125
-0.238494873046875
-0.2349853515625
-0.23651123046875
-0.22918701171875
-0.225372314453125
-0.21942138671875
-0.213470458984375
-0.208587646484375
-0.2020263671875
-0.197601318359375
-0.188751220703125
-0.180206298828125
-0.17669677734375
-0.16937255859375
-0.164642333984375
-0.16143798828125
-0.155487060546875
-0.154876708984375
-0.148162841796875
-0.147857666015625
-0.1416015625
-0.135498046875
-0.129241943359375
-0.125274658203125
-0.117340087890625
-0.110931396484375
-0.099639892578125
-0.0921630859375
-0.080108642578125
-0.071868896484375
-0.0634765625
-0.0555419921875
-0.05157470703125
-0.04180908203125
-0.0390625
-0.0360107421875
-0.032196044921875
-0.027923583984375
-0.018157958984375
-0.01708984375
-0.010986328125
-0.00396728515625
-0.00213623046875
0.0079345703125
0.01068115234375
0.017242431640625
0.0244140625
0.0274658203125
0.037689208984375
0.0384521484375
0.044708251953125
0.04913330078125
0.052032470703125
0.057525634765625
0.06134033203125
0.0592041015625
0.060272216796875
0.06103515625
0.06256103515625
0.0592041015625
0.055694580078125
0.05950927734375
0.05584716796875
0.05889892578125
0.062713623046875
0.06500244140625
0.0714111328125
0.074615478515625
0.078582763671875
0.081024169921875
0.08575439453125
0.084991455078125
0.084686279296875
0.08697509765625
0.08819580078125
0.0799560546875
0.079803466796875
0.07659912109375
0.076751708984375
0.072784423828125
0.069580078125
0.06927490234375
0.06744384765625
0.068359375
0.062713623046875
0.063323974609375
0.062713623046875
0.058746337890625
0.05767822265625
0.054779052734375
0.05523681640625
0.05126953125
0.046539306640625
0.043792724609375
0.03814697265625
0.031280517578125
0.026702880859375
0.01617431640625
0.008697509765625
-0.001678466796875
-0.016326904296875
-0.0274658203125
-0.041961669921875
-0.047607421875
-0.0634765625
-0.073394775390625
-0.08331298828125
-0.09307861328125
-0.1007080078125
-0.11322021484375
-0.12664794921875
-0.13519287109375
-0.149993896484375
-0.169677734375
-0.187530517578125
-0.203094482421875
-0.2215576171875
-0.242767333984375
-0.258636474609375
-0.279388427734375
-0.296630859375
-0.311431884765625
-0.333251953125
-0.35125732421875
-0.368194580078125
-0.384674072265625
-0.402374267578125
-0.419769287109375
-0.4345703125
-0.455780029296875
-0.466461181640625
-0.48431396484375
-0.50384521484375
-0.520172119140625
-0.534515380859375
-0.549468994140625
-0.571746826171875
-0.589599609375
-0.605621337890625
-0.6243896484375
-0.64117431640625
-0.66131591796875
-0.67596435546875
-0.687713623046875
-0.702667236328125
-0.710601806640625
-0.721893310546875
-0.7269287109375
-0.740966796875
-0.74432373046875
-0.751495361328125
-0.75775146484375
-0.764007568359375
-0.773468017578125
-0.787353515625
-0.785064697265625
-0.795135498046875
-0.806884765625
-0.806121826171875
-0.815887451171875
-0.81390380859375
-0.818634033203125
-0.82122802734375
-0.823822021484375
-0.818023681640625
-0.81634521484375
-0.815582275390625
-0.813751220703125
-0.802764892578125
-0.802764892578125
-0.795745849609375
-0.789337158203125
-0.789031982421875
-0.7781982421875
-0.775604248046875
-0.7684326171875
-0.76690673828125
-0.765228271484375
-0.753021240234375
-0.747528076171875
-0.741729736328125
-0.73699951171875
-0.7342529296875
-0.72418212890625
-0.716094970703125
-0.69976806640625
-0.690460205078125
-0.676116943359375
-0.662078857421875
-0.65032958984375
-0.631103515625
-0.620574951171875
-0.608367919921875
-0.600433349609375
-0.589141845703125
-0.576019287109375
-0.56793212890625
-0.558319091796875
-0.544891357421875
-0.540313720703125
-0.52032470703125
-0.5072021484375
-0.493927001953125
-0.477294921875
-0.46356201171875
-0.44342041015625
-0.427398681640625
-0.40771484375
-0.388641357421875
-0.372314453125
-0.350341796875
-0.3350830078125
-0.313720703125
-0.2923583984375
-0.275726318359375
-0.255126953125
-0.236968994140625
-0.2215576171875
-0.20111083984375
-0.188446044921875
-0.167388916015625
-0.152130126953125
-0.133056640625
-0.11474609375
-0.09613037109375
-0.070037841796875
-0.050201416015625
-0.023651123046875
-0.003814697265625
0.023040771484375
0.04180908203125
0.062255859375
0.0823974609375
0.101470947265625
0.119781494140625
0.13214111328125
0.14739990234375
0.1666259765625
0.18280029296875
0.19866943359375
0.218963623046875
0.23284912109375
0.2532958984375
0.2691650390625
0.291595458984375
0.309906005859375
0.3253173828125
0.343017578125
0.359954833984375
0.377044677734375
0.3961181640625
0.405426025390625
0.423431396484375
0.4376220703125
0.45135498046875
0.4644775390625
0.475616455078125
0.4833984375
0.49285888671875
0.49530029296875
0.5120849609375
0.512542724609375
0.523223876953125
0.5328369140625
0.53680419921875
0.54962158203125
0.5560302734375
0.572357177734375
0.581817626953125
0.5908203125
0.595703125
0.610504150390625
0.617828369140625
0.62164306640625
0.625762939453125
0.62835693359375
0.6341552734375
0.633697509765625
0.637054443359375
0.637969970703125
0.63507080078125
0.640411376953125
0.644073486328125
0.643463134765625
0.646820068359375
0.654449462890625
0.655517578125
0.659027099609375
0.6610107421875
0.66436767578125
0.6695556640625
0.67047119140625
0.670928955078125
0.669708251953125
0.667266845703125
0.670623779296875
0.66680908203125
0.6646728515625
0.658111572265625
0.652008056640625
0.6494140625
0.63995361328125
0.639190673828125
0.63232421875
0.6256103515625
0.6256103515625
0.61767578125
0.615692138671875
0.6103515625
0.60638427734375
0.605010986328125
0.600128173828125
0.59051513671875
0.58135986328125
0.569610595703125
0.567626953125
0.5474853515625
0.540313720703125
0.523223876953125
0.513153076171875
0.504913330078125
0.489501953125
0.47576904296875
0.469512939453125
0.458221435546875
0.44952392578125
0.437469482421875
0.4327392578125
0.42205810546875
0.413055419921875
0.4058837890625
0.3955078125
0.38848876953125
0.380096435546875
0.3704833984375
0.361480712890625
0.351104736328125
0.337677001953125
0.325164794921875
0.31280517578125
0.303802490234375
0.291595458984375
0.27984619140625
0.2679443359375
0.261688232421875
0.257568359375
0.249176025390625
0.2435302734375
0.243682861328125
0.236358642578125
0.234222412109375
0.23193359375
0.224456787109375
0.219573974609375
0.20843505859375
0.2069091796875
0.19683837890625
0.18707275390625
0.179290771484375
0.169219970703125
0.164642333984375
0.154876708984375
0.147705078125
0.141754150390625
0.137481689453125
0.133514404296875
0.12725830078125
0.119476318359375
0.120086669921875
0.11474609375
0.107269287109375
0.102691650390625
0.098419189453125
0.09368896484375
0.0860595703125
0.08331298828125
0.076904296875
0.068359375
0.06439208984375
0.05279541015625
0.043792724609375
0.037994384765625
0.025482177734375
0.023193359375
0.0152587890625
0.0115966796875
0.00823974609375
0.00274658203125
0.0018310546875
-0.0042724609375
-0.010223388671875
-0.010223388671875
-0.018310546875
-0.024566650390625
-0.036468505859375
-0.04119873046875
-0.052947998046875
-0.063018798828125
-0.06805419921875
-0.0762939453125
-0.0860595703125
-0.087890625
-0.097808837890625
-0.09979248046875
-0.10711669921875
-0.111083984375
-0.1129150390625
-0.11932373046875
-0.120086669921875
-0.121002197265625
-0.1275634765625
-0.129241943359375
-0.1336669921875
-0.135498046875
-0.138092041015625
-0.14617919921875
-0.1495361328125
-0.15533447265625
-0.164031982421875
-0.171661376953125
-0.182037353515625
-0.1873779296875
-0.19805908203125
-0.202484130859375
-0.20538330078125
-0.210113525390625
-0.20751953125
-0.214385986328125
-0.214080810546875
-0.21453857421875
-0.21728515625
-0.215301513671875
-0.224151611328125
-0.22796630859375
-0.2325439453125
-0.239715576171875
-0.24505615234375
-0.25177001953125
-0.25665283203125
-0.263671875
-0.272979736328125
-0.272369384765625
-0.2777099609375
-0.279693603515625
-0.28076171875
-0.2801513671875
-0.28228759765625
-0.283203125
-0.286407470703125
-0.284576416015625
-0.2874755859375
-0.28350830078125
-0.28350830078125
-0.29144287109375
-0.286865234375
-0.28839111328125
-0.29205322265625
-0.295257568359375
-0.299072265625
-0.299530029296875
-0.304718017578125
-0.307464599609375
-0.31005859375
-0.311431884765625
-0.308380126953125
-0.3106689453125
-0.308074951171875
-0.306243896484375
-0.299072265625
-0.292205810546875
-0.290985107421875
-0.28472900390625
-0.280914306640625
-0.278472900390625
-0.277557373046875
-0.2783203125
-0.276641845703125
-0.276947021484375
-0.27923583984375
-0.27435302734375
-0.277557373046875
-0.27557373046875
-0.27130126953125
-0.272216796875
-0.27252197265625
-0.268096923828125
-0.2667236328125
-0.262451171875
-0.259552001953125
-0.2508544921875
-0.250396728515625
-0.2447509765625
-0.243988037109375
-0.23956298828125
-0.235137939453125
-0.236053466796875
-0.235595703125
-0.233917236328125
-0.2374267578125
-0.238189697265625
-0.237274169921875
-0.247039794921875
-0.242156982421875
-0.245819091796875
-0.248260498046875
-0.251007080078125
-0.251617431640625
-0.252838134765625
-0.251312255859375
-0.25177001953125
-0.25726318359375
-0.257415771484375
-0.26031494140625
-0.2691650390625
-0.2777099609375
-0.284271240234375
-0.297088623046875
-0.3045654296875
-0.31494140625
-0.32806396484375
-0.33599853515625
-0.347137451171875
-0.353240966796875
-0.3662109375
-0.377044677734375
-0.38360595703125
-0.3955078125
-0.401763916015625
-0.41015625
-0.421295166015625
-0.428619384765625
-0.441436767578125
-0.450286865234375
-0.459136962890625
-0.47027587890625
-0.47821044921875
-0.491485595703125
-0.50384521484375
-0.518035888671875
-0.531463623046875
-0.5438232421875
-0.55755615234375
-0.567474365234375
-0.577392578125
-0.591583251953125
-0.594482421875
-0.604400634765625
-0.608978271484375
-0.615997314453125
-0.62286376953125
-0.623016357421875
-0.634002685546875
-0.63568115234375
-0.64727783203125
-0.6561279296875
-0.66497802734375
-0.678253173828125
-0.688323974609375
-0.699310302734375
-0.704345703125
-0.712890625
-0.717010498046875
-0.721893310546875
-0.727081298828125
-0.731353759765625
-0.732421875
-0.738372802734375
-0.737762451171875
-0.737762451171875
-0.737152099609375
-0.73638916015625
-0.7421875
-0.741729736328125
-0.737457275390625
-0.74188232421875
-0.74249267578125
-0.740814208984375
-0.742950439453125
-0.7452392578125
-0.749969482421875
-0.748748779296875
-0.74981689453125
-0.748748779296875
-0.741729736328125
-0.738525390625
-0.726776123046875
-0.722198486328125
-0.7110595703125
-0.70037841796875
-0.68511962890625
-0.67047119140625
-0.66131591796875
-0.648956298828125
-0.638275146484375
-0.6298828125
-0.61767578125
-0.6121826171875
-0.600738525390625
-0.59356689453125
-0.582275390625
-0.5682373046875
-0.558013916015625
-0.545806884765625
-0.529022216796875
-0.517425537109375
-0.49896240234375
-0.479736328125
-0.462799072265625
-0.446014404296875
-0.42877197265625
-0.409088134765625
-0.391693115234375
-0.373382568359375
-0.352630615234375
-0.335693359375
-0.313720703125
-0.29876708984375
-0.2850341796875
-0.266571044921875
-0.25054931640625
-0.23895263671875
-0.22308349609375
-0.207672119140625
-0.185699462890625
-0.17333984375
-0.15106201171875
-0.129547119140625
-0.109100341796875
-0.082550048828125
-0.066070556640625
-0.040283203125
-0.020599365234375
-0.00457763671875
0.013427734375
0.0335693359375
0.049285888671875
0.066375732421875
0.08331298828125
0.098419189453125
0.115509033203125
0.133209228515625
0.14892578125
0.16510009765625
0.185394287109375
0.2008056640625
0.220184326171875
0.233306884765625
0.2508544921875
0.268096923828125
0.28411865234375
0.304718017578125
0.32135009765625
0.33660888671875
0.355377197265625
0.369873046875
0.38818359375
0.39947509765625
0.4144287109375
0.4315185546875
0.4400634765625
0.453033447265625
0.465240478515625
0.476226806640625
0.4949951171875
0.50933837890625
0.52459716796875
0.541229248046875
0.5572509765625
0.5755615234375
0.588531494140625
0.608978271484375
0.62103271484375
0.632781982421875
0.64239501953125
0.6524658203125
0.66162109375
0.671234130859375
0.675811767578125
0.68939208984375
0.69610595703125
0.705718994140625
0.7122802734375
0.717010498046875
0.728607177734375
0.736083984375
0.7513427734375
0.757598876953125
0.76385498046875
0.773468017578125
0.780181884765625
0.790863037109375
0.797119140625
0.802154541015625
0.81085205078125
0.8123779296875
0.81939697265625
0.81390380859375
0.8148193359375
0.8160400390625
0.814666748046875
0.809326171875
0.806121826171875
0.801239013671875
0.79742431640625
0.791778564453125
0.789947509765625
0.7843017578125
0.78277587890625
0.783538818359375
0.78094482421875
0.78125
0.775299072265625
0.769500732421875
0.762939453125
0.75164794921875
0.743255615234375
0.73638916015625
0.720977783203125
0.710601806640625
0.69732666015625
0.682830810546875
0.67230224609375
0.662689208984375
0.64910888671875
0.633392333984375
0.62042236328125
0.608367919921875
0.590362548828125
0.57403564453125
0.557708740234375
0.544891357421875
0.5255126953125
0.508575439453125
0.486907958984375
0.470733642578125
0.4522705078125
0.429229736328125
0.403900146484375
0.379638671875
0.353546142578125
0.3314208984375
0.2972412109375
0.270233154296875
0.243072509765625
0.2154541015625
0.189056396484375
0.162353515625
0.134735107421875
0.108489990234375
0.081787109375
0.055084228515625
0.02471923828125
-0.00274658203125
-0.033721923828125
-0.066680908203125
-0.096435546875
-0.131072998046875
-0.166778564453125
-0.200347900390625
-0.2349853515625
-0.26611328125
-0.30181884765625
-0.333099365234375
-0.363922119140625
-0.395965576171875
-0.42236328125
-0.452117919921875
-0.480194091796875
-0.509185791015625
-0.5377197265625
-0.565338134765625
-0.5908203125
-0.617828369140625
-0.644989013671875
-0.671539306640625
-0.694732666015625
-0.72052001953125
-0.748443603515625
-0.779266357421875
-0.8062744140625
-0.826568603515625
-0.857086181640625
-0.88531494140625
-0.90728759765625
-0.928955078125
-0.948944091796875
-0.977020263671875
-0.991668701171875
-1.00982666015625
-1.02447509765625
-1.035614013671875
-1.058197021484375
-1.06903076171875
-1.088104248046875
-1.109466552734375
-1.123046875
-1.136322021484375
-1.14776611328125
-1.169586181640625
-1.186981201171875
-1.190643310546875
-1.203155517578125
-1.212005615234375
-1.2255859375
-1.233978271484375
-1.2481689453125
-1.254730224609375
-1.253509521484375
-1.26373291015625
-1.268463134765625
-1.271514892578125
-1.275634765625
-1.2738037109375
-1.273956298828125
-1.274566650390625
-1.276702880859375
-1.27471923828125
-1.27227783203125
-1.274566650390625
-1.27655029296875
-1.26983642578125
-1.275177001953125
-1.27532958984375
-1.270751953125
-1.2689208984375
-1.25640869140625
-1.251983642578125
-1.2359619140625
-1.222381591796875
-1.21246337890625
-1.19354248046875
-1.179962158203125
-1.169586181640625
-1.157379150390625
-1.143798828125
-1.13006591796875
-1.118011474609375
-1.10504150390625
-1.0980224609375
-1.0833740234375
-1.066741943359375
-1.05255126953125
-1.0321044921875
-1.01531982421875
-0.995635986328125
-0.980377197265625
-0.95916748046875
-0.933990478515625
-0.911102294921875
-0.889739990234375
-0.867462158203125
-0.843963623046875
-0.820770263671875
-0.796356201171875
-0.772705078125
-0.74676513671875
-0.72540283203125
-0.7000732421875
-0.680999755859375
-0.6585693359375
-0.634765625
-0.612030029296875
-0.587005615234375
-0.56732177734375
-0.5389404296875
-0.51666259765625
-0.489654541015625
-0.457916259765625
-0.429534912109375
-0.399017333984375
-0.366973876953125
-0.341796875
-0.311126708984375
-0.283050537109375
-0.2545166015625
-0.2325439453125
-0.2093505859375
-0.18280029296875
-0.163421630859375
-0.13916015625
-0.11749267578125
-0.09521484375
-0.0701904296875
-0.047454833984375
-0.024566650390625
-0.003204345703125
0.023193359375
0.045623779296875
0.065155029296875
0.094757080078125
0.113983154296875
0.135345458984375
0.161285400390625
0.179443359375
0.20172119140625
0.2203369140625
0.23834228515625
0.25848388671875
0.276031494140625
0.2923583984375
0.30670166015625
0.321044921875
0.337066650390625
0.345306396484375
0.365447998046875
0.3753662109375
0.38726806640625
0.405120849609375
0.4193115234375
0.439453125
0.452117919921875
0.466156005859375
0.476837158203125
0.488128662109375
0.5047607421875
0.513763427734375
0.518798828125
0.53070068359375
0.535430908203125
0.54779052734375
0.556793212890625
0.55908203125
0.573883056640625
0.576171875
0.586395263671875
0.599822998046875
0.607147216796875
0.617218017578125
0.623931884765625
0.63629150390625
0.644989013671875
0.65521240234375
0.659027099609375
0.66680908203125
0.681304931640625
0.68328857421875
0.6878662109375
0.69091796875
0.694122314453125
0.699462890625
0.694427490234375
0.69976806640625
0.70220947265625
0.703582763671875
0.7073974609375
0.710601806640625
0.71807861328125
0.722198486328125
0.72845458984375
0.738067626953125
0.740814208984375
0.746307373046875
0.75592041015625
0.75225830078125
0.755767822265625
0.752105712890625
0.758209228515625
0.755157470703125
0.75225830078125
0.753326416015625
0.7452392578125
0.746612548828125
0.745849609375
0.751953125
0.7513427734375
0.753631591796875
0.75439453125
0.7550048828125
0.753173828125
0.758514404296875
0.760040283203125
0.763397216796875
0.761871337890625
0.76019287109375
0.76446533203125
0.7623291015625
0.763702392578125
0.760650634765625
0.756072998046875
0.751495361328125
0.7464599609375
0.74310302734375
0.73974609375
0.73486328125
0.730438232421875
0.71929931640625
0.721588134765625
0.717315673828125
0.71624755859375
0.717926025390625
0.71197509765625
0.714874267578125
0.709075927734375
0.704193115234375
0.69671630859375
0.690155029296875
0.68115234375
0.671844482421875
0.661468505859375
0.65338134765625
0.645751953125
0.64056396484375
0.627899169921875
0.6201171875
0.613861083984375
0.604095458984375
0.603179931640625
0.590667724609375
0.58746337890625
0.578765869140625
0.570220947265625
0.566864013671875
0.552215576171875
0.5474853515625
0.5419921875
0.529632568359375
0.5206298828125
0.507659912109375
0.500335693359375
0.48675537109375
0.470733642578125
0.4644775390625
0.44647216796875
0.43670654296875
0.426483154296875
0.414581298828125
0.408935546875
0.397796630859375
0.39825439453125
0.386810302734375
0.377655029296875
0.369415283203125
0.3564453125
0.345916748046875
0.330047607421875
0.3192138671875
0.305938720703125
0.287322998046875
0.27252197265625
0.25909423828125
0.2410888671875
0.226898193359375
0.20965576171875
0.1953125
0.18157958984375
0.165252685546875
0.149993896484375
0.135955810546875
0.1275634765625
0.112152099609375
0.098876953125
0.086669921875
0.068511962890625
0.059661865234375
0.04180908203125
0.0311279296875
0.0189208984375
0.00640869140625
-0.014801025390625
-0.02838134765625
-0.049591064453125
-0.06103515625
-0.083160400390625
-0.097503662109375
-0.112762451171875
-0.12847900390625
-0.13671875
-0.149688720703125
-0.1605224609375
-0.16693115234375
-0.178985595703125
-0.187225341796875
-0.19805908203125
-0.204010009765625
-0.220184326171875
-0.2313232421875
-0.24078369140625
-0.25482177734375
-0.26519775390625
-0.278778076171875
-0.2911376953125
-0.301971435546875
-0.31036376953125
-0.319061279296875
-0.32684326171875
-0.334625244140625
-0.33905029296875
-0.34454345703125
-0.3509521484375
-0.354766845703125
-0.3607177734375
-0.360107421875
-0.367279052734375
-0.368194580078125
-0.374908447265625
-0.376739501953125
-0.380096435546875
-0.391387939453125
-0.3924560546875
-0.397491455078125
-0.40557861328125
-0.40802001953125
-0.411224365234375
-0.413665771484375
-0.41595458984375
-0.419769287109375
-0.420074462890625
-0.4229736328125
-0.41534423828125
-0.41107177734375
-0.412445068359375
-0.40496826171875
-0.40435791015625
-0.4022216796875
-0.399169921875
-0.402984619140625
-0.39886474609375
-0.402069091796875
-0.398712158203125
-0.3997802734375
-0.395660400390625
-0.393524169921875
-0.390777587890625
-0.383148193359375
-0.37811279296875
-0.37506103515625
-0.36895751953125
-0.362701416015625
-0.35308837890625
-0.346832275390625
-0.33721923828125
-0.33203125
-0.321197509765625
-0.313568115234375
-0.3045654296875
-0.2960205078125
-0.289459228515625
-0.28411865234375
-0.273590087890625
-0.27130126953125
-0.26611328125
-0.258941650390625
-0.257568359375
-0.24749755859375
-0.242767333984375
-0.23468017578125
-0.22613525390625
-0.218963623046875
-0.202789306640625
-0.19439697265625
-0.182952880859375
-0.17242431640625
-0.164031982421875
-0.153961181640625
-0.14678955078125
-0.139617919921875
-0.13702392578125
-0.13702392578125
-0.129852294921875
-0.124969482421875
-0.122222900390625
-0.11932373046875
-0.115203857421875
-0.1068115234375
-0.1043701171875
-0.098114013671875
-0.093536376953125
-0.087127685546875
-0.07904052734375
-0.077972412109375
-0.070037841796875
-0.063323974609375
-0.06134033203125
-0.0518798828125
-0.049591064453125
-0.044403076171875
-0.038299560546875
-0.040435791015625
-0.028839111328125
-0.03265380859375
-0.031585693359375
-0.028533935546875
-0.0335693359375
-0.02960205078125
-0.0299072265625
-0.02716064453125
-0.024566650390625
-0.025634765625
-0.01953125
-0.01708984375
-0.009613037109375
-0.01068115234375
-0.00396728515625
-0.00457763671875
0.00091552734375
-0.003814697265625
0.00244140625
-0.000457763671875
0.00091552734375
-0.00335693359375
-0.004119873046875
0.0006103515625
-0.000762939453125
-0.001220703125
0.0
0.002288818359375
0.000152587890625
0.001373291015625
0.003662109375
0.00701904296875
0.00640869140625
0.00732421875
0.008087158203125
0.01220703125
0.012969970703125
0.01068115234375
0.01129150390625
0.00701904296875
0.008392333984375
0.00335693359375
0.000457763671875
-0.000762939453125
-0.003662109375
-0.008544921875
-0.012359619140625
-0.016632080078125
-0.016937255859375
-0.019378662109375
-0.01495361328125
-0.01708984375
-0.0177001953125
-0.0201416015625
-0.025482177734375
-0.025177001953125
-0.033721923828125
-0.03997802734375
-0.04974365234375
-0.05401611328125
-0.064697265625
-0.07476806640625
-0.081939697265625
-0.08880615234375
-0.098419189453125
-0.10467529296875
-0.111846923828125
-0.11688232421875
-0.123443603515625
-0.131683349609375
-0.135040283203125
-0.14312744140625
-0.145263671875
-0.157318115234375
-0.165252685546875
-0.1708984375
-0.18341064453125
-0.187530517578125
-0.199432373046875
-0.213470458984375
-0.220794677734375
-0.235748291015625
-0.2490234375
-0.260009765625
-0.2740478515625
-0.28411865234375
-0.29876708984375
-0.308685302734375
-0.320892333984375
-0.33233642578125
-0.341033935546875
-0.349578857421875
-0.357818603515625
-0.3668212890625
-0.38055419921875
-0.386810302734375
-0.400390625
-0.413818359375
-0.431976318359375
-0.449371337890625
-0.465087890625
-0.483551025390625
-0.499267578125
-0.513763427734375
-0.533599853515625
-0.549163818359375
-0.56915283203125
-0.584564208984375
-0.5975341796875
-0.6170654296875
-0.62652587890625
-0.64544677734375
-0.660552978515625
-0.675048828125
-0.691070556640625
-0.70526123046875
-0.725250244140625
-0.742950439453125
-0.758209228515625
-0.77423095703125
-0.790557861328125
-0.809478759765625
-0.829925537109375
-0.847320556640625
-0.866241455078125
-0.88653564453125
-0.9027099609375
-0.919189453125
-0.93017578125
-0.950469970703125
-0.956878662109375
-0.9686279296875
-0.980224609375
-0.99151611328125
-1.002655029296875
-1.016082763671875
-1.021728515625
-1.036376953125
-1.04827880859375
-1.06597900390625
-1.07391357421875
-1.0821533203125
-1.103057861328125
-1.102294921875
-1.111602783203125
-1.118011474609375
-1.124114990234375
-1.1248779296875
-1.129913330078125
-1.133880615234375
-1.1376953125
-1.13372802734375
-1.141510009765625
-1.132965087890625
-1.1346435546875
-1.135406494140625
-1.135101318359375
-1.13250732421875
-1.128082275390625
-1.1334228515625
-1.131439208984375
-1.129150390625
-1.133880615234375
-1.129150390625
-1.126861572265625
-1.123809814453125
-1.1138916015625
-1.11175537109375
-1.1004638671875
-1.094818115234375
-1.081695556640625
-1.068878173828125
-1.055145263671875
-1.044158935546875
-1.033782958984375
-1.022186279296875
-1.013031005859375
-1.004486083984375
-0.992279052734375
-0.9783935546875
-0.972900390625
-0.95703125
-0.94482421875
-0.93353271484375
-0.916900634765625
-0.902252197265625
-0.887298583984375
-0.867462158203125
-0.8441162109375
-0.831451416015625
-0.812225341796875
-0.79345703125
-0.771331787109375
-0.746917724609375
-0.726318359375
-0.69915771484375
-0.677490234375
-0.65521240234375
-0.628662109375
-0.60577392578125
-0.58929443359375
-0.564117431640625
-0.541534423828125
-0.518798828125
-0.497589111328125
-0.475006103515625
-0.448455810546875
-0.425262451171875
-0.396270751953125
-0.366668701171875
-0.339508056640625
-0.3082275390625
-0.277099609375
-0.246734619140625
-0.21392822265625
-0.185089111328125
-0.157928466796875
-0.134429931640625
-0.10467529296875
-0.079803466796875
-0.0531005859375
-0.0262451171875
-0.00091552734375
0.027313232421875
0.05523681640625
0.079193115234375
0.10711669921875
0.1318359375
0.160980224609375
0.190887451171875
0.218658447265625
0.249786376953125
0.275115966796875
0.3045654296875
0.33172607421875
0.362091064453125
0.390167236328125
0.416717529296875
0.440521240234375
0.467987060546875
0.495452880859375
0.519561767578125
0.54168701171875
0.56396484375
0.588226318359375
0.61065673828125
0.63262939453125
0.66131591796875
0.681304931640625
0.70953369140625
0.738067626953125
0.76019287109375
0.78857421875
0.8148193359375
0.8404541015625
0.85906982421875
0.8795166015625
0.896453857421875
0.914154052734375
0.9344482421875
0.945892333984375
0.956268310546875
0.974884033203125
0.982208251953125
0.99822998046875
1.004638671875
1.01348876953125
1.01776123046875
1.026458740234375
1.0406494140625
1.046142578125
1.049652099609375
1.05712890625
1.056060791015625
1.06781005859375
1.0638427734375
1.061248779296875
1.0614013671875
1.058807373046875
1.0540771484375
1.05010986328125
1.035003662109375
1.0260009765625
1.01226806640625
0.99365234375
0.979766845703125
0.95794677734375
0.9405517578125
0.9234619140625
0.900421142578125
0.885467529296875
0.865936279296875
0.852203369140625
0.826263427734375
0.80535888671875
0.7806396484375
0.75531005859375
0.73394775390625
0.7000732421875
0.6646728515625
0.640716552734375
0.61004638671875
0.5780029296875
0.549468994140625
0.52093505859375
0.493011474609375
0.461273193359375
0.437164306640625
0.406341552734375
[truncated: 18,001 more rows]
